# Supplementary material for: Transcriptional regulation of photoprotection in dark-to-light transition—More than just a matter of excess light energy
Source: Sci Adv. 2022 Jun 3;8(22):eabn1832. doi: 10.1126/sciadv.abn1832 (PMC9166400; doi:10.1126/sciadv.abn1832)
Supplement: Supplementary file 2 — Data S1 and S2 [file sciadv.abn1832_data_s1_and_s2.zip]

Archive with 2 entries (2 files):
- sciadv.abn1832_data_s1.xlsx
- sciadv.abn1832_data_s2.xlsx
