# Supplementary material for: Transcriptional regulation of photoprotection in dark-to-light transition—More than just a matter of excess light energy
Source: Sci Adv. 2022 Jun 3;8(22):eabn1832. doi: 10.1126/sciadv.abn1832 (PMC9166400; doi:10.1126/sciadv.abn1832)
Supplement: Supplementary file 2 — Data S1 and S2 [file sciadv.abn1832_data_s1_and_s2.zip › sciadv.abn1832_data_s1.xlsx]

## Sheet: F1B
	p-values
LHCSR1
0	5	15	30	60	120	240	480	960
5		0.7103	0.2973	0.0847	0.0338	0.0063	0.0015	0.0007
15			0.4576	0.1439	0.0586	0.0109	0.0025	0.0011
30				0.5418	0.3134	0.0915	0.0328	0.0225
60					0.6673	0.2326	0.0947	0.071
120						0.4261	0.2029	0.169
240							0.6551	0.633
480								>0.99
960
LHCSR3.1
0	5	15	30	60	120	240	480	960
5		0.7393	0.2919	0.3134	0.0593	0.0305	0.0305	0.0016
15			0.4708	0.5142	0.1204	0.0672	0.0672	0.0047
30				0.9056	0.4054	0.2673	0.2673	0.035
60					0.3134	0.192	0.192	0.0177
120						0.7815	0.7815	0.202
240							>0.99	0.3181
480								0.3181
960
PSBS1
0	5	15	30	60	120	240	480	960
5		0.6176	0.0001	0.0001	0.0001	0.0001	0.0001	0.0001
15			0.001	0.0001	0.0001	0.0001	0.0001	0.0001
30				0.1205	0.0001	0.0001	0.0001	0.0001
60					0.0037	0.0001	0.0001	0.0001
120						0.0173	0.0004	0.0001
240							0.1144	0.029
480								0.9574
960

## Sheet: F2
Statistics of transformed data
LHCSR1
Tukey's multiple comparisons test	<threshold?	Summary	P Value
DARK vs. LL	Yes	***	0.0002
DARK vs. LL DCMU	Yes	**	0.0014
DARK vs. HL	Yes	****	<0.0001
DARK vs. HL+DCMU	Yes	****	<0.0001
LL vs. LL DCMU	No	ns	0.4296
LL vs. HL	No	ns	0.2627
LL vs. HL+DCMU	No	ns	0.2309
LL DCMU vs. HL	Yes	*	0.0176
LL DCMU vs. HL+DCMU	Yes	*	0.0153
HL vs. HL+DCMU	No	ns	>0.9999
LHCSR3.1
Tukey's multiple comparisons test	<threshold?	Summary	P Value
DARK vs. LL	Yes	****	<0.0001
DARK vs. LL DCMU	Yes	***	0.0005
DARK vs. HL	Yes	****	<0.0001
DARK vs. HL+DCMU	Yes	****	<0.0001
LL vs. LL DCMU	No	ns	0.6297
LL vs. HL	No	ns	0.2142
LL vs. HL+DCMU	No	ns	0.7487
LL DCMU vs. HL	Yes	*	0.0248
LL DCMU vs. HL+DCMU	No	ns	0.1382
HL vs. HL+DCMU	No	ns	0.7939
PSBS1
Tukey's multiple comparisons test	<threshold?	Summary	P Value
DARK vs. LL	Yes	****	<0.0001
DARK vs. LL DCMU	Yes	***	0.0002
DARK vs. HL	Yes	****	<0.0001
DARK vs. HL+DCMU	Yes	****	<0.0001
LL vs. LL DCMU	No	ns	0.9331
LL vs. HL	Yes	****	<0.0001
LL vs. HL+DCMU	Yes	****	<0.0001
LL DCMU vs. HL	Yes	****	<0.0001
LL DCMU vs. HL+DCMU	Yes	****	<0.0001
HL vs. HL+DCMU	No	ns	0.8413

## Sheet: F3
Statistics Figure 3A						Figure 3B	Tukey's multiple comparisons test	<threshold?	Summary	P Value
Tukey's multiple comparisons test	Below threshold?	Summary	Adjusted P Value				LHCSR1
LHCSR1							CC125 DARK vs. 30 blue	Yes	****	<0.0001
dark vs. blue	Yes	****	<0.0001				CC125 DARK vs. Comp DARK	No	ns	0.8298
dark vs. red	Yes	***	0.0001				CC125 DARK vs. c30 blue	Yes	****	<0.0001
dark vs. white	Yes	****	<0.0001				CC125 DARK vs. p d	No	ns	>0.9999
blue vs. red	Yes	***	0.001				CC125 DARK vs. p30b	Yes	***	0.0002
blue vs. white	No	ns	0.6352				30 blue vs. Comp DARK	Yes	****	<0.0001
red vs. white	Yes	**	0.0015				30 blue vs. c30 blue	No	ns	>0.9999
							30 blue vs. p d	Yes	****	<0.0001
LHCSR3.1							30 blue vs. p30b	Yes	***	0.0001
dark vs. blue	Yes	**	0.001				Comp DARK vs. c30 blue	Yes	****	<0.0001
dark vs. red	No	ns	0.3731				Comp DARK vs. p d	No	ns	0.6779
dark vs. white	Yes	****	<0.0001				Comp DARK vs. p30b	Yes	****	<0.0001
blue vs. red	Yes	**	0.0076				c30 blue vs. p d	Yes	****	<0.0001
blue vs. white	No	ns	0.4183				c30 blue vs. p30b	Yes	****	<0.0001
red vs. white	Yes	***	0.0009				p d vs. p30b	Yes	***	0.0003
PSBS1							LHCSR3.1
dark vs. blue	Yes	****	<0.0001				CC125 DARK vs. 30 blue	Yes	**	0.001
dark vs. red	Yes	*	0.0165				CC125 DARK vs. Comp DARK	No	ns	0.9172
dark vs. white	Yes	****	<0.0001				CC125 DARK vs. c30 blue	Yes	***	0.0009
blue vs. red	Yes	***	0.001				CC125 DARK vs. p d	No	ns	0.1667
blue vs. white	No	ns	0.1489				CC125 DARK vs. p30b	No	ns	0.9955
red vs. white	Yes	*	0.0124				30 blue vs. Comp DARK	Yes	**	0.0031
							30 blue vs. c30 blue	No	ns	>0.9999
							30 blue vs. p d	No	ns	0.0571
							30 blue vs. p30b	Yes	**	0.0025
							Comp DARK vs. c30 blue	Yes	**	0.0027
							Comp DARK vs. p d	No	ns	0.5369
							Comp DARK vs. p30b	No	ns	0.9972
							c30 blue vs. p d	No	ns	0.0506
							c30 blue vs. p30b	Yes	**	0.0022
							p d vs. p30b	No	ns	0.3647
							PSBS1
							CC125 DARK vs. 30 blue	Yes	**	0.0073
							CC125 DARK vs. Comp DARK	No	ns	0.8933
							CC125 DARK vs. c30 blue	Yes	**	0.0027
							CC125 DARK vs. p d	No	ns	0.9899
							CC125 DARK vs. p30b	No	ns	0.9796
							30 blue vs. Comp DARK	Yes	***	0.0006
							30 blue vs. c30 blue	No	ns	0.994
							30 blue vs. p d	Yes	***	0.0009
							30 blue vs. p30b	Yes	*	0.0275
							Comp DARK vs. c30 blue	Yes	***	0.0002
							Comp DARK vs. p d	No	ns	0.993
							Comp DARK vs. p30b	No	ns	0.4974
							c30 blue vs. p d	Yes	***	0.0003
							c30 blue vs. p30b	Yes	*	0.01
							p d vs. p30b	No	ns	0.7418

## Sheet: F4
Figure 4A								Figure 4B
LHCSR1
Tukey's multiple comparisons test	Below threshold?	Summary	Adjusted P Value					LHCSR1
WT Dark vs. WTUV	Yes	****	<0.0001					Tukey's multiple comparisons test	Below threshold?	Summary	Adjusted P Value
WT Dark vs. WT HL	Yes	****	<0.0001					Dark vs. UV	Yes	****	<0.0001
WT Dark vs. WT UV+HL	Yes	****	<0.0001					Dark vs. UV+DCMU	Yes	****	<0.0001
WT Dark vs. uvr8 Dark	No	ns	0.9985					UV vs. UV+DCMU	No	ns	0.5124
WT Dark vs. uvr8 UV	Yes	****	<0.0001
WT Dark vs. uvr8 HL	Yes	****	<0.0001					LHCSR3.1
WT Dark vs. uvr8 UV+HL	Yes	****	<0.0001					Tukey's multiple comparisons test	Below threshold?	Summary	Adjusted P Value
WTUV vs. WT HL	No	ns	0.9997					WT Dark vs. UV	Yes	****	<0.0001
WTUV vs. WT UV+HL	No	ns	>0.9999					WT Dark vs. UV+DCMU	Yes	****	<0.0001
WTUV vs. uvr8 Dark	Yes	****	<0.0001					UV vs. UV+DCMU	No	ns	0.7964
WTUV vs. uvr8 UV	Yes	***	0.0003
WTUV vs. uvr8 HL	No	ns	0.7377					PSBS1
WTUV vs. uvr8 UV+HL	No	ns	0.8282					WT Dark vs. UV	Yes	****	<0.0001
WT HL vs. WT UV+HL	No	ns	0.9934					WT Dark vs. UV+DCMU	Yes	****	<0.0001
WT HL vs. uvr8 Dark	Yes	****	<0.0001					UV vs. UV+DCMU	No	ns	0.9876
WT HL vs. uvr8 UV	Yes	***	0.0004
WT HL vs. uvr8 HL	No	ns	0.396
WT HL vs. uvr8 UV+HL	No	ns	0.5032
WT UV+HL vs. uvr8 Dark	Yes	****	<0.0001
WT UV+HL vs. uvr8 UV	Yes	***	0.0003
WT UV+HL vs. uvr8 HL	No	ns	0.909
WT UV+HL vs. uvr8 UV+HL	No	ns	0.9538
uvr8 Dark vs. uvr8 UV	Yes	****	<0.0001
uvr8 Dark vs. uvr8 HL	Yes	****	<0.0001
uvr8 Dark vs. uvr8 UV+HL	Yes	****	<0.0001
uvr8 UV vs. uvr8 HL	Yes	****	<0.0001
uvr8 UV vs. uvr8 UV+HL	Yes	****	<0.0001
uvr8 HL vs. uvr8 UV+HL	No	ns	>0.9999
LHCSR3.1
Tukey's multiple comparisons test	Below threshold?	Summary	Adjusted P Value
WT Dark vs. WTUV	Yes	****	<0.0001
WT Dark vs. WT HL	Yes	****	<0.0001
WT Dark vs. WT UV+HL	Yes	****	<0.0001
WT Dark vs. uvr8 Dark	Yes	*	0.0418
WT Dark vs. uvr8 UV	No	ns	>0.9999
WT Dark vs. uvr8 HL	Yes	****	<0.0001
WT Dark vs. uvr8 UV+HL	Yes	****	<0.0001
WTUV vs. WT HL	No	ns	0.7303
WTUV vs. WT UV+HL	Yes	*	0.0443
WTUV vs. uvr8 Dark	Yes	****	<0.0001
WTUV vs. uvr8 UV	Yes	****	<0.0001
WTUV vs. uvr8 HL	Yes	*	0.0402
WTUV vs. uvr8 UV+HL	Yes	**	0.0057
WT HL vs. WT UV+HL	Yes	**	0.0034
WT HL vs. uvr8 Dark	Yes	****	<0.0001
WT HL vs. uvr8 UV	Yes	****	<0.0001
WT HL vs. uvr8 HL	No	ns	0.5437
WT HL vs. uvr8 UV+HL	No	ns	0.1605
WT UV+HL vs. uvr8 Dark	Yes	****	<0.0001
WT UV+HL vs. uvr8 UV	Yes	****	<0.0001
WT UV+HL vs. uvr8 HL	Yes	***	0.0002
WT UV+HL vs. uvr8 UV+HL	Yes	****	<0.0001
uvr8 Dark vs. uvr8 UV	No	ns	0.0558
uvr8 Dark vs. uvr8 HL	Yes	****	<0.0001
uvr8 Dark vs. uvr8 UV+HL	Yes	****	<0.0001
uvr8 UV vs. uvr8 HL	Yes	****	<0.0001
uvr8 UV vs. uvr8 UV+HL	Yes	****	<0.0001
uvr8 HL vs. uvr8 UV+HL	No	ns	0.9954
PSBS1
Tukey's multiple comparisons test	Below threshold?	Summary
WT Dark vs. WTUV	Yes	****	<0.0001
WT Dark vs. WT HL	Yes	****	<0.0001
WT Dark vs. WT UV+HL	Yes	****	<0.0001
WT Dark vs. uvr8 Dark	No	ns	>0.9999
WT Dark vs. uvr8 UV	No	ns	0.0715
WT Dark vs. uvr8 HL	Yes	****	<0.0001
WT Dark vs. uvr8 UV+HL	Yes	****	<0.0001
WTUV vs. WT HL	No	ns	0.6515
WTUV vs. WT UV+HL	No	ns	0.9993
WTUV vs. uvr8 Dark	Yes	****	<0.0001
WTUV vs. uvr8 UV	Yes	****	<0.0001
WTUV vs. uvr8 HL	No	ns	>0.9999
WTUV vs. uvr8 UV+HL	No	ns	0.9984
WT HL vs. WT UV+HL	No	ns	0.9372
WT HL vs. uvr8 Dark	Yes	****	<0.0001
WT HL vs. uvr8 UV	Yes	****	<0.0001
WT HL vs. uvr8 HL	No	ns	0.5721
WT HL vs. uvr8 UV+HL	No	ns	0.3452
WT UV+HL vs. uvr8 Dark	Yes	****	<0.0001
WT UV+HL vs. uvr8 UV	Yes	****	<0.0001
WT UV+HL vs. uvr8 HL	No	ns	0.9977
WT UV+HL vs. uvr8 UV+HL	No	ns	0.9502
uvr8 Dark vs. uvr8 UV	No	ns	0.1447
uvr8 Dark vs. uvr8 HL	Yes	****	<0.0001
uvr8 Dark vs. uvr8 UV+HL	Yes	****	<0.0001
uvr8 UV vs. uvr8 HL	Yes	****	<0.0001
uvr8 UV vs. uvr8 UV+HL	Yes	****	<0.0001
uvr8 HL vs. uvr8 UV+HL	No	ns	0.9995
PSBS2
Tukey's multiple comparisons test	Below threshold?	Summary	Adjusted P Value
WT Dark vs. WTUV	Yes	****	<0.0001
WT Dark vs. WT HL	Yes	****	<0.0001
WT Dark vs. WT UV+HL	Yes	****	<0.0001
WT Dark vs. uvr8 Dark	No	ns	0.9997
WT Dark vs. uvr8 UV	Yes	****	<0.0001
WT Dark vs. uvr8 HL	Yes	****	<0.0001
WT Dark vs. uvr8 UV+HL	Yes	****	<0.0001
WTUV vs. WT HL	No	ns	0.8433
WTUV vs. WT UV+HL	No	ns	>0.9999
WTUV vs. uvr8 Dark	Yes	****	<0.0001
WTUV vs. uvr8 UV	Yes	****	<0.0001
WTUV vs. uvr8 HL	No	ns	0.7358
WTUV vs. uvr8 UV+HL	No	ns	0.8404
WT HL vs. WT UV+HL	No	ns	0.8678
WT HL vs. uvr8 Dark	Yes	****	<0.0001
WT HL vs. uvr8 UV	Yes	**	0.0016
WT HL vs. uvr8 HL	No	ns	0.1147
WT HL vs. uvr8 UV+HL	No	ns	0.1691
WT UV+HL vs. uvr8 Dark	Yes	****	<0.0001
WT UV+HL vs. uvr8 UV	Yes	***	0.0002
WT UV+HL vs. uvr8 HL	No	ns	0.8534
WT UV+HL vs. uvr8 UV+HL	No	ns	0.9219
uvr8 Dark vs. uvr8 UV	Yes	****	<0.0001
uvr8 Dark vs. uvr8 HL	Yes	****	<0.0001
uvr8 Dark vs. uvr8 UV+HL	Yes	****	<0.0001
uvr8 UV vs. uvr8 HL	Yes	****	<0.0001
uvr8 UV vs. uvr8 UV+HL	Yes	****	<0.0001
uvr8 HL vs. uvr8 UV+HL	No	ns	>0.9999
LHCSR3.2
Tukey's multiple comparisons test	Below threshold?	Summary	Adjusted P Value
WT Dark vs. WTUV	Yes	****	<0.0001
WT Dark vs. WT HL	Yes	****	<0.0001
WT Dark vs. WT UV+HL	Yes	****	<0.0001
WT Dark vs. uvr8 Dark	No	ns	0.9981
WT Dark vs. uvr8 UV	No	ns	0.7714
WT Dark vs. uvr8 HL	Yes	****	<0.0001
WT Dark vs. uvr8 UV+HL	Yes	****	<0.0001
WTUV vs. WT HL	No	ns	0.9689
WTUV vs. WT UV+HL	No	ns	>0.9999
WTUV vs. uvr8 Dark	Yes	****	<0.0001
WTUV vs. uvr8 UV	Yes	****	<0.0001
WTUV vs. uvr8 HL	No	ns	0.8087
WTUV vs. uvr8 UV+HL	No	ns	0.7874
WT HL vs. WT UV+HL	No	ns	0.9728
WT HL vs. uvr8 Dark	Yes	****	<0.0001
WT HL vs. uvr8 UV	Yes	****	<0.0001
WT HL vs. uvr8 HL	No	ns	0.9987
WT HL vs. uvr8 UV+HL	No	ns	0.9979
WT UV+HL vs. uvr8 Dark	Yes	****	<0.0001
WT UV+HL vs. uvr8 UV	Yes	****	<0.0001
WT UV+HL vs. uvr8 HL	No	ns	0.8199
WT UV+HL vs. uvr8 UV+HL	No	ns	0.7992
uvr8 Dark vs. uvr8 UV	No	ns	0.3901
uvr8 Dark vs. uvr8 HL	Yes	****	<0.0001
uvr8 Dark vs. uvr8 UV+HL	Yes	****	<0.0001
uvr8 UV vs. uvr8 HL	Yes	****	<0.0001
uvr8 UV vs. uvr8 UV+HL	Yes	****	<0.0001
uvr8 HL vs. uvr8 UV+HL	No	ns	>0.9999

## Sheet: F5
	LHCSR1				LHCSR3.1				PSBS1				CAH1				CCP1				LCIA
	Below threshold?	Summary	P Value		Below threshold?	Summary	P Value		Below threshold?	Summary	P Value		Below threshold?	Summary	P Value		Below threshold?	Summary	P Value		Below threshold?	Summary	P Value
WTdark vs. WT30	Yes	****	<0.0001		Yes	****	<0.0001		Yes	****	<0.0001		Yes	*	0.0166		No	ns	0.2175		Yes	****	<0.0001
WTdark vs. wt120	Yes	****	<0.0001		Yes	****	<0.0001		Yes	****	<0.0001		Yes	**	0.0044		No	ns	0.1254		Yes	****	<0.0001
WTdark vs. wt1000	Yes	****	<0.0001		Yes	****	<0.0001		Yes	****	<0.0001		No	ns	0.4214		No	ns	0.902		Yes	**	0.0052
WTdark vs. wt30+co2	Yes	****	<0.0001		Yes	*	0.0233		No	ns	0.2669		No	ns	0.2877		Yes	**	0.0035		Yes	***	0.0001
WTdark vs. wt120+co2	Yes	****	<0.0001		No	ns	0.9992		Yes	****	<0.0001		No	ns	0.413		No	ns	0.2526		Yes	***	0.0009
WTdark vs. wt1000+co2	Yes	****	<0.0001		No	ns	0.7558		Yes	****	<0.0001		No	ns	0.2625		No	ns	0.14		Yes	**	0.0017
WTdark vs. cia5 dark	Yes	****	<0.0001		Yes	****	<0.0001		No	ns	0.5555		Yes	***	0.0004		No	ns	0.9999		Yes	***	0.0002
WTdark vs. cia5 30	Yes	****	<0.0001		No	ns	0.9903		Yes	****	<0.0001		Yes	****	<0.0001		No	ns	0.7711		Yes	****	<0.0001
WTdark vs. cia5 120	Yes	****	<0.0001		No	ns	0.0932		Yes	****	<0.0001		Yes	****	<0.0001		No	ns	0.9956		Yes	****	<0.0001
WTdark vs. cia5 1000	Yes	****	<0.0001		Yes	****	<0.0001		Yes	****	<0.0001		Yes	****	<0.0001		No	ns	0.7106		Yes	****	<0.0001
WTdark vs. cia5 30+co2	Yes	****	<0.0001		Yes	****	<0.0001		Yes	**	0.0048		Yes	****	<0.0001		No	ns	0.7897		Yes	****	<0.0001
WTdark vs. cia5 120+co2	Yes	****	<0.0001		No	ns	0.8287		Yes	****	<0.0001		Yes	****	<0.0001		No	ns	0.4065		Yes	****	<0.0001
WTdark vs. cia5 1000+co2	Yes	****	<0.0001		No	ns	0.366		Yes	****	<0.0001		Yes	****	<0.0001		No	ns	0.2721		Yes	****	<0.0001
WTdark vs. CIA5-C Dark	No	ns	0.0523		Yes	****	<0.0001		Yes	**	0.0039		Yes	****	<0.0001		No	ns	0.7018		Yes	****	<0.0001
WTdark vs. CIA5-C 30	Yes	****	<0.0001		Yes	****	<0.0001		Yes	**	0.0013		No	ns	0.6884		Yes	***	0.0006		Yes	****	<0.0001
WTdark vs. CIA5-C 120	Yes	****	<0.0001		Yes	****	<0.0001		Yes	****	<0.0001		Yes	***	0.0005		Yes	****	<0.0001		Yes	****	<0.0001
WTdark vs. CIA5-C 1000	Yes	****	<0.0001		Yes	****	<0.0001		Yes	****	<0.0001		Yes	****	<0.0001		Yes	****	<0.0001		Yes	****	<0.0001
WTdark vs. CIA5-C 30+co2	Yes	****	<0.0001		Yes	****	<0.0001		No	ns	0.1928		Yes	****	<0.0001		No	ns	0.1298		Yes	****	<0.0001
WTdark vs. CIA5-C 120+co2	Yes	****	<0.0001		Yes	**	0.0056		Yes	****	<0.0001		Yes	****	<0.0001		No	ns	0.2217		Yes	****	<0.0001
WTdark vs. CIA5-C 1000+co2	Yes	****	<0.0001		No	ns	0.786		Yes	****	<0.0001		Yes	****	<0.0001		No	ns	0.2729		Yes	****	<0.0001
WT30 vs. wt120	No	ns	0.0874		No	ns	0.9997		Yes	**	0.0087		No	ns	>0.9999		No	ns	>0.9999		No	ns	>0.9999
WT30 vs. wt1000	Yes	**	0.0022		No	ns	0.4772		Yes	***	0.0001		No	ns	0.9993		No	ns	>0.9999		Yes	*	0.0105
WT30 vs. wt30+co2	No	ns	>0.9999		Yes	****	<0.0001		No	ns	0.0706		Yes	****	<0.0001		Yes	****	<0.0001		Yes	****	<0.0001
WT30 vs. wt120+co2	No	ns	>0.9999		Yes	****	<0.0001		No	ns	>0.9999		Yes	****	<0.0001		Yes	****	<0.0001		Yes	****	<0.0001
WT30 vs. wt1000+co2	No	ns	0.0673		Yes	**	0.0028		No	ns	0.2488		Yes	****	<0.0001		Yes	****	<0.0001		Yes	****	<0.0001
WT30 vs. cia5 dark	Yes	****	<0.0001		Yes	****	<0.0001		Yes	****	<0.0001		Yes	****	<0.0001		Yes	**	0.0072		Yes	****	<0.0001
WT30 vs. cia5 30	Yes	**	0.0023		Yes	****	<0.0001		No	ns	>0.9999		Yes	****	<0.0001		Yes	***	0.0003		Yes	****	<0.0001
WT30 vs. cia5 120	Yes	***	0.0003		Yes	*	0.0273		No	ns	0.6476		Yes	****	<0.0001		Yes	**	0.0055		Yes	****	<0.0001
WT30 vs. cia5 1000	Yes	***	0.0003		No	ns	>0.9999		Yes	**	0.0017		Yes	****	<0.0001		Yes	***	0.0002		Yes	****	<0.0001
WT30 vs. cia5 30+co2	No	ns	0.3679		Yes	****	<0.0001		No	ns	0.3441		Yes	****	<0.0001		Yes	***	0.0003		Yes	****	<0.0001
WT30 vs. cia5 120+co2	Yes	**	0.0086		Yes	****	<0.0001		No	ns	0.2098		Yes	****	<0.0001		Yes	****	<0.0001		Yes	****	<0.0001
WT30 vs. cia5 1000+co2	Yes	***	0.0006		Yes	**	0.0012		Yes	**	0.0024		Yes	****	<0.0001		Yes	****	<0.0001		Yes	****	<0.0001
WT30 vs. CIA5-C Dark	Yes	****	<0.0001		Yes	****	<0.0001		Yes	****	<0.0001		Yes	****	<0.0001		Yes	***	0.0006		Yes	****	<0.0001
WT30 vs. CIA5-C 30	No	ns	0.0579		No	ns	>0.9999		No	ns	0.9754		No	ns	0.9851		No	ns	0.9444		Yes	**	0.0045
WT30 vs. CIA5-C 120	Yes	**	0.0046		No	ns	0.7261		No	ns	0.5156		No	ns	>0.9999		No	ns	0.1459		Yes	**	0.0048
WT30 vs. CIA5-C 1000	Yes	***	0.0001		Yes	*	0.0221		Yes	*	0.0397		Yes	*	0.0307		Yes	*	0.0113		Yes	**	0.001
WT30 vs. CIA5-C 30+co2	Yes	*	0.0468		Yes	****	<0.0001		No	ns	0.1053		Yes	****	<0.0001		Yes	****	<0.0001		Yes	****	<0.0001
WT30 vs. CIA5-C 120+co2	Yes	**	0.0077		Yes	****	<0.0001		No	ns	>0.9999		Yes	****	<0.0001		Yes	****	<0.0001		Yes	****	<0.0001
WT30 vs. CIA5-C 1000+co2	Yes	***	0.0007		Yes	**	0.0024		No	ns	0.3118		Yes	****	<0.0001		Yes	****	<0.0001		Yes	****	<0.0001
wt120 vs. wt1000	No	ns	0.9992		No	ns	0.9947		No	ns	0.9991		No	ns	0.9808		No	ns	0.9991		No	ns	0.0899
wt120 vs. wt30+co2	Yes	**	0.0055		Yes	****	<0.0001		Yes	****	<0.0001		Yes	****	<0.0001		Yes	****	<0.0001		Yes	****	<0.0001
wt120 vs. wt120+co2	No	ns	0.6268		Yes	****	<0.0001		No	ns	0.0516		Yes	****	<0.0001		Yes	****	<0.0001		Yes	****	<0.0001
wt120 vs. wt1000+co2	No	ns	>0.9999		Yes	****	<0.0001		No	ns	0.9992		Yes	****	<0.0001		Yes	****	<0.0001		Yes	****	<0.0001
wt120 vs. cia5 dark	Yes	****	<0.0001		Yes	****	<0.0001		Yes	****	<0.0001		Yes	****	<0.0001		Yes	**	0.003		Yes	****	<0.0001
wt120 vs. cia5 30	No	ns	0.9993		Yes	****	<0.0001		Yes	**	0.0013		Yes	****	<0.0001		Yes	***	0.0001		Yes	****	<0.0001
wt120 vs. cia5 120	No	ns	0.9523		Yes	***	0.0004		No	ns	0.8056		Yes	****	<0.0001		Yes	**	0.0024		Yes	****	<0.0001
wt120 vs. cia5 1000	No	ns	0.9418		No	ns	0.7109		No	ns	>0.9999		Yes	****	<0.0001		Yes	****	<0.0001		Yes	****	<0.0001
wt120 vs. cia5 30+co2	No	ns	>0.9999		Yes	****	<0.0001		Yes	****	<0.0001		Yes	****	<0.0001		Yes	***	0.0001		Yes	****	<0.0001
wt120 vs. cia5 120+co2	No	ns	>0.9999		Yes	****	<0.0001		No	ns	0.9943		Yes	****	<0.0001		Yes	****	<0.0001		Yes	****	<0.0001
wt120 vs. cia5 1000+co2	No	ns	0.9995		Yes	****	<0.0001		No	ns	>0.9999		Yes	****	<0.0001		Yes	****	<0.0001		Yes	****	<0.0001
wt120 vs. CIA5-C Dark	Yes	****	<0.0001		Yes	****	<0.0001		Yes	****	<0.0001		Yes	****	<0.0001		Yes	***	0.0003		Yes	****	<0.0001
wt120 vs. CIA5-C 30	No	ns	>0.9999		No	ns	0.9996		Yes	****	<0.0001		No	ns	0.8903		No	ns	0.9848		Yes	***	0.0004
wt120 vs. CIA5-C 120	No	ns	>0.9999		No	ns	0.9999		No	ns	0.975		No	ns	>0.9999		No	ns	0.2405		Yes	***	0.0004
wt120 vs. CIA5-C 1000	No	ns	0.834		No	ns	0.3764		No	ns	>0.9999		No	ns	0.089		Yes	*	0.0228		Yes	****	<0.0001
wt120 vs. CIA5-C 30+co2	No	ns	>0.9999		Yes	****	<0.0001		Yes	****	<0.0001		Yes	****	<0.0001		Yes	****	<0.0001		Yes	****	<0.0001
wt120 vs. CIA5-C 120+co2	No	ns	>0.9999		Yes	****	<0.0001		Yes	*	0.0339		Yes	****	<0.0001		Yes	****	<0.0001		Yes	****	<0.0001
wt120 vs. CIA5-C 1000+co2	No	ns	0.9838		Yes	****	<0.0001		No	ns	0.9975		Yes	****	<0.0001		Yes	****	<0.0001		Yes	****	<0.0001
wt1000 vs. wt30+co2	Yes	****	<0.0001		Yes	****	<0.0001		Yes	****	<0.0001		Yes	***	0.0003		Yes	****	<0.0001		Yes	****	<0.0001
wt1000 vs. wt120+co2	No	ns	0.0525		Yes	****	<0.0001		Yes	***	0.0009		Yes	***	0.0005		Yes	**	0.0025		Yes	****	<0.0001
wt1000 vs. wt1000+co2	No	ns	0.9998		Yes	****	<0.0001		No	ns	0.5555		Yes	***	0.0002		Yes	**	0.001		Yes	****	<0.0001
wt1000 vs. cia5 dark	Yes	****	<0.0001		Yes	****	<0.0001		Yes	****	<0.0001		Yes	****	<0.0001		No	ns	0.1981		Yes	****	<0.0001
wt1000 vs. cia5 30	No	ns	>0.9999		Yes	****	<0.0001		Yes	****	<0.0001		Yes	****	<0.0001		Yes	*	0.0149		Yes	****	<0.0001
wt1000 vs. cia5 120	No	ns	>0.9999		Yes	****	<0.0001		No	ns	0.0762		Yes	****	<0.0001		No	ns	0.1333		Yes	****	<0.0001
wt1000 vs. cia5 1000	No	ns	>0.9999		Yes	*	0.0295		No	ns	0.9958		Yes	****	<0.0001		Yes	*	0.0115		Yes	****	<0.0001
wt1000 vs. cia5 30+co2	No	ns	0.7502		Yes	****	<0.0001		Yes	****	<0.0001		Yes	****	<0.0001		Yes	*	0.0163		Yes	****	<0.0001
wt1000 vs. cia5 120+co2	No	ns	>0.9999		Yes	****	<0.0001		No	ns	0.3503		Yes	****	<0.0001		Yes	**	0.004		Yes	****	<0.0001
wt1000 vs. cia5 1000+co2	No	ns	>0.9999		Yes	****	<0.0001		No	ns	0.9906		Yes	****	<0.0001		Yes	**	0.0016		Yes	****	<0.0001
wt1000 vs. CIA5-C Dark	Yes	****	<0.0001		Yes	****	<0.0001		Yes	****	<0.0001		Yes	****	<0.0001		Yes	*	0.0191		Yes	****	<0.0001
wt1000 vs. CIA5-C 30	No	ns	0.9999		No	ns	0.4648		Yes	****	<0.0001		No	ns	>0.9999		No	ns	0.3233		Yes	****	<0.0001
wt1000 vs. CIA5-C 120	No	ns	>0.9999		No	ns	>0.9999		No	ns	0.2776		No	ns	0.7666		Yes	**	0.0078		Yes	****	<0.0001
wt1000 vs. CIA5-C 1000	No	ns	>0.9999		No	ns	0.9983		No	ns	0.9575		Yes	***	0.0005		Yes	***	0.0003		Yes	****	<0.0001
wt1000 vs. CIA5-C 30+co2	No	ns	>0.9999		Yes	****	<0.0001		Yes	****	<0.0001		Yes	****	<0.0001		Yes	***	0.0009		Yes	****	<0.0001
wt1000 vs. CIA5-C 120+co2	No	ns	>0.9999		Yes	****	<0.0001		Yes	***	0.0005		Yes	****	<0.0001		Yes	**	0.002		Yes	****	<0.0001
wt1000 vs. CIA5-C 1000+co2	No	ns	>0.9999		Yes	****	<0.0001		No	ns	0.472		Yes	****	<0.0001		Yes	**	0.0028		Yes	****	<0.0001
wt30+co2 vs. wt120+co2	No	ns	0.8776		No	ns	0.4381		Yes	*	0.0126		No	ns	>0.9999		No	ns	0.9955		No	ns	>0.9999
wt30+co2 vs. wt1000+co2	Yes	**	0.0039		Yes	****	<0.0001		Yes	****	<0.0001		No	ns	>0.9999		No	ns	0.9996		No	ns	>0.9999
wt30+co2 vs. cia5 dark	Yes	***	0.0009		No	ns	0.5402		Yes	****	<0.0001		No	ns	0.9903		Yes	*	0.0259		No	ns	>0.9999
wt30+co2 vs. cia5 30	Yes	****	<0.0001		No	ns	0.3206		Yes	*	0.0273		No	ns	0.2902		No	ns	0.426		No	ns	>0.9999
wt30+co2 vs. cia5 120	Yes	****	<0.0001		Yes	****	<0.0001		Yes	****	<0.0001		No	ns	0.6144		No	ns	0.1615		No	ns	0.9996
wt30+co2 vs. cia5 1000	Yes	****	<0.0001		Yes	****	<0.0001		Yes	****	<0.0001		No	ns	0.3407		No	ns	0.4855		No	ns	0.9961
wt30+co2 vs. cia5 30+co2	Yes	*	0.0339		No	ns	0.159		No	ns	0.9998		No	ns	0.2257		No	ns	0.4071		No	ns	>0.9999
wt30+co2 vs. cia5 120+co2	Yes	***	0.0003		No	ns	0.8357		Yes	****	<0.0001		No	ns	0.0601		No	ns	0.8849		No	ns	>0.9999
wt30+co2 vs. cia5 1000+co2	Yes	****	<0.0001		Yes	****	<0.0001		Yes	****	<0.0001		Yes	**	0.0032		No	ns	0.8746		No	ns	0.8688
wt30+co2 vs. CIA5-C Dark	Yes	****	<0.0001		No	ns	0.075		Yes	****	<0.0001		No	ns	0.0989		No	ns	0.852		No	ns	0.9991
wt30+co2 vs. CIA5-C 30	Yes	**	0.0033		Yes	****	<0.0001		No	ns	0.9334		Yes	***	0.0009		Yes	****	<0.0001		Yes	****	<0.0001
wt30+co2 vs. CIA5-C 120	Yes	***	0.0002		Yes	****	<0.0001		Yes	****	<0.0001		Yes	****	<0.0001		Yes	****	<0.0001		Yes	****	<0.0001
wt30+co2 vs. CIA5-C 1000	Yes	****	<0.0001		Yes	****	<0.0001		Yes	****	<0.0001		Yes	****	<0.0001		Yes	****	<0.0001		Yes	****	<0.0001
wt30+co2 vs. CIA5-C 30+co2	Yes	**	0.0025		No	ns	0.5162		No	ns	>0.9999		Yes	*	0.016		No	ns	0.9997		No	ns	0.9927
wt30+co2 vs. CIA5-C 120+co2	Yes	***	0.0003		No	ns	>0.9999		Yes	*	0.0199		Yes	***	0.0005		No	ns	0.9973		No	ns	0.5411
wt30+co2 vs. CIA5-C 1000+co2	Yes	****	<0.0001		Yes	****	<0.0001		Yes	****	<0.0001		Yes	****	<0.0001		No	ns	0.9939		No	ns	0.7505
wt120+co2 vs. wt1000+co2	No	ns	0.5534		No	ns	0.0816		No	ns	0.6416		No	ns	>0.9999		No	ns	>0.9999		No	ns	>0.9999
wt120+co2 vs. cia5 dark	Yes	****	<0.0001		Yes	****	<0.0001		Yes	****	<0.0001		No	ns	0.9616		No	ns	0.7556		No	ns	>0.9999
wt120+co2 vs. cia5 30	No	ns	0.0543		No	ns	>0.9999		No	ns	>0.9999		No	ns	0.1873		No	ns	0.9999		No	ns	0.9966
wt120+co2 vs. cia5 120	Yes	*	0.0108		Yes	**	0.0016		No	ns	0.9613		No	ns	0.4676		No	ns	0.9768		No	ns	0.9487
wt120+co2 vs. cia5 1000	Yes	**	0.0095		Yes	****	<0.0001		Yes	*	0.0151		No	ns	0.2254		No	ns	>0.9999		No	ns	0.8714
wt120+co2 vs. cia5 30+co2	No	ns	0.9743		Yes	****	<0.0001		No	ns	0.0782		No	ns	0.1408		No	ns	0.9998		No	ns	0.9781
wt120+co2 vs. cia5 120+co2	No	ns	0.1781		No	ns	>0.9999		No	ns	0.612		Yes	*	0.0341		No	ns	>0.9999		No	ns	0.9937
wt120+co2 vs. cia5 1000+co2	Yes	*	0.0267		Yes	*	0.0107		Yes	*	0.0205		Yes	**	0.0015		No	ns	>0.9999		No	ns	0.4743
wt120+co2 vs. CIA5-C Dark	Yes	****	<0.0001		Yes	****	<0.0001		Yes	****	<0.0001		No	ns	0.0603		No	ns	>0.9999		No	ns	0.9301
wt120+co2 vs. CIA5-C 30	No	ns	0.5122		Yes	****	<0.0001		No	ns	0.7317		Yes	**	0.0017		Yes	****	<0.0001		Yes	****	<0.0001
wt120+co2 vs. CIA5-C 120	No	ns	0.0935		Yes	****	<0.0001		No	ns	0.8926		Yes	****	<0.0001		Yes	****	<0.0001		Yes	****	<0.0001
wt120+co2 vs. CIA5-C 1000	Yes	**	0.0041		Yes	****	<0.0001		No	ns	0.1809		Yes	****	<0.0001		Yes	****	<0.0001		Yes	****	<0.0001
wt120+co2 vs. CIA5-C 30+co2	No	ns	0.4569		Yes	***	0.0003		Yes	*	0.0203		Yes	**	0.0088		No	ns	>0.9999		No	ns	0.833
wt120+co2 vs. CIA5-C 120+co2	No	ns	0.1391		No	ns	0.1829		No	ns	>0.9999		Yes	***	0.0002		No	ns	>0.9999		No	ns	0.1863
wt120+co2 vs. CIA5-C 1000+co2	Yes	*	0.0191		No	ns	0.0923		No	ns	0.7224		Yes	****	<0.0001		No	ns	>0.9999		No	ns	0.3363
wt1000+co2 vs. cia5 dark	Yes	****	<0.0001		Yes	****	<0.0001		Yes	****	<0.0001		No	ns	0.9934		No	ns	0.5512		No	ns	>0.9999
wt1000+co2 vs. cia5 30	No	ns	0.9998		Yes	*	0.0177		No	ns	0.0931		No	ns	0.3183		No	ns	0.9972		No	ns	0.9841
wt1000+co2 vs. cia5 120	No	ns	0.9725		No	ns	>0.9999		No	ns	>0.9999		No	ns	0.6481		No	ns	0.9099		No	ns	0.8842
wt1000+co2 vs. cia5 1000	No	ns	0.9654		Yes	*	0.0274		No	ns	0.9969		No	ns	0.3714		No	ns	0.9988		No	ns	0.7685
wt1000+co2 vs. cia5 30+co2	No	ns	>0.9999		Yes	****	<0.0001		Yes	****	<0.0001		No	ns	0.2496		No	ns	0.9964		No	ns	0.9355
wt1000+co2 vs. cia5 120+co2	No	ns	>0.9999		Yes	**	0.004		No	ns	>0.9999		No	ns	0.0681		No	ns	>0.9999		No	ns	0.9766
wt1000+co2 vs. cia5 1000+co2	No	ns	0.9999		No	ns	>0.9999		No	ns	0.9988		Yes	**	0.0038		No	ns	>0.9999		No	ns	0.3501
wt1000+co2 vs. CIA5-C Dark	Yes	****	<0.0001		Yes	****	<0.0001		Yes	****	<0.0001		No	ns	0.1103		No	ns	>0.9999		No	ns	0.8536
wt1000+co2 vs. CIA5-C 30	No	ns	>0.9999		Yes	**	0.003		Yes	**	0.0022		Yes	***	0.0008		Yes	****	<0.0001		Yes	****	<0.0001
wt1000+co2 vs. CIA5-C 120	No	ns	>0.9999		Yes	****	<0.0001		No	ns	>0.9999		Yes	****	<0.0001		Yes	****	<0.0001		Yes	****	<0.0001
wt1000+co2 vs. CIA5-C 1000	No	ns	0.8833		Yes	****	<0.0001		No	ns	>0.9999		Yes	****	<0.0001		Yes	****	<0.0001		Yes	****	<0.0001
wt1000+co2 vs. CIA5-C 30+co2	No	ns	>0.9999		Yes	****	<0.0001		Yes	****	<0.0001		Yes	*	0.0183		No	ns	>0.9999		No	ns	0.7187
wt1000+co2 vs. CIA5-C 120+co2	No	ns	>0.9999		Yes	****	<0.0001		No	ns	0.5334		Yes	***	0.0006		No	ns	>0.9999		No	ns	0.1217
wt1000+co2 vs. CIA5-C 1000+co2	No	ns	0.9921		No	ns	>0.9999		No	ns	>0.9999		Yes	****	<0.0001		No	ns	>0.9999		No	ns	0.235
cia5 dark vs. cia5 30	Yes	****	<0.0001		Yes	****	<0.0001		Yes	****	<0.0001		No	ns	0.9659		No	ns	0.9989		No	ns	0.9946
cia5 dark vs. cia5 120	Yes	****	<0.0001		Yes	****	<0.0001		Yes	****	<0.0001		No	ns	0.9995		No	ns	>0.9999		No	ns	0.9278
cia5 dark vs. cia5 1000	Yes	****	<0.0001		Yes	****	<0.0001		Yes	****	<0.0001		No	ns	0.9817		No	ns	0.997		No	ns	0.8272
cia5 dark vs. cia5 30+co2	Yes	****	<0.0001		No	ns	>0.9999		Yes	****	<0.0001		No	ns	0.9278		No	ns	0.9992		No	ns	0.9658
cia5 dark vs. cia5 120+co2	Yes	****	<0.0001		Yes	***	0.0003		Yes	****	<0.0001		No	ns	0.5169		No	ns	0.9215		No	ns	0.9908
cia5 dark vs. cia5 1000+co2	Yes	****	<0.0001		Yes	****	<0.0001		Yes	****	<0.0001		Yes	*	0.0449		No	ns	0.8299		No	ns	0.3867
cia5 dark vs. CIA5-C Dark	No	ns	0.3618		No	ns	0.9912		No	ns	0.4474		No	ns	0.6453		No	ns	0.9921		No	ns	0.9028
cia5 dark vs. CIA5-C 30	Yes	****	<0.0001		Yes	****	<0.0001		Yes	****	<0.0001		Yes	****	<0.0001		Yes	****	<0.0001		Yes	****	<0.0001
cia5 dark vs. CIA5-C 120	Yes	****	<0.0001		Yes	****	<0.0001		Yes	****	<0.0001		Yes	****	<0.0001		Yes	****	<0.0001		Yes	****	<0.0001
cia5 dark vs. CIA5-C 1000	Yes	****	<0.0001		Yes	****	<0.0001		Yes	****	<0.0001		Yes	****	<0.0001		Yes	****	<0.0001		Yes	****	<0.0001
cia5 dark vs. CIA5-C 30+co2	Yes	****	<0.0001		No	ns	>0.9999		Yes	****	<0.0001		No	ns	0.182		No	ns	0.5263		No	ns	0.7797
cia5 dark vs. CIA5-C 120+co2	Yes	****	<0.0001		No	ns	0.8786		Yes	****	<0.0001		Yes	**	0.0062		No	ns	0.7104		No	ns	0.1285
cia5 dark vs. CIA5-C 1000+co2	Yes	****	<0.0001		Yes	****	<0.0001		Yes	****	<0.0001		Yes	***	0.0008		No	ns	0.7818		No	ns	0.2565
cia5 30 vs. cia5 120	No	ns	>0.9999		Yes	****	<0.0001		No	ns	0.3574		No	ns	>0.9999		No	ns	>0.9999		No	ns	>0.9999
cia5 30 vs. cia5 1000	No	ns	>0.9999		Yes	****	<0.0001		Yes	****	<0.0001		No	ns	>0.9999		No	ns	>0.9999		No	ns	>0.9999
cia5 30 vs. cia5 30+co2	No	ns	0.7589		Yes	****	<0.0001		No	ns	0.1696		No	ns	>0.9999		No	ns	>0.9999		No	ns	>0.9999
cia5 30 vs. cia5 120+co2	No	ns	>0.9999		No	ns	>0.9999		No	ns	0.061		No	ns	>0.9999		No	ns	>0.9999		No	ns	>0.9999
cia5 30 vs. cia5 1000+co2	No	ns	>0.9999		Yes	***	0.0007		Yes	***	0.0001		No	ns	0.9266		No	ns	>0.9999		No	ns	0.9951
cia5 30 vs. CIA5-C Dark	Yes	****	<0.0001		Yes	****	<0.0001		Yes	****	<0.0001		No	ns	>0.9999		No	ns	>0.9999		No	ns	>0.9999
cia5 30 vs. CIA5-C 30	No	ns	>0.9999		Yes	****	<0.0001		No	ns	0.9522		Yes	****	<0.0001		Yes	****	<0.0001		Yes	****	<0.0001
cia5 30 vs. CIA5-C 120	No	ns	>0.9999		Yes	****	<0.0001		No	ns	0.2714		Yes	****	<0.0001		Yes	****	<0.0001		Yes	****	<0.0001
cia5 30 vs. CIA5-C 1000	No	ns	>0.9999		Yes	****	<0.0001		Yes	**	0.0083		Yes	****	<0.0001		Yes	****	<0.0001		Yes	****	<0.0001
cia5 30 vs. CIA5-C 30+co2	No	ns	>0.9999		Yes	****	<0.0001		Yes	*	0.045		No	ns	0.9835		No	ns	0.9963		No	ns	>0.9999
cia5 30 vs. CIA5-C 120+co2	No	ns	>0.9999		No	ns	0.1049		No	ns	>0.9999		No	ns	0.3764		No	ns	0.9997		No	ns	0.8863
cia5 30 vs. CIA5-C 1000+co2	No	ns	>0.9999		Yes	*	0.0208		No	ns	0.1281		No	ns	0.1096		No	ns	>0.9999		No	ns	0.9758
cia5 120 vs. cia5 1000	No	ns	>0.9999		No	ns	0.2182		No	ns	0.6133		No	ns	>0.9999		No	ns	>0.9999		No	ns	>0.9999
cia5 120 vs. cia5 30+co2	No	ns	0.3486		Yes	****	<0.0001		Yes	****	<0.0001		No	ns	>0.9999		No	ns	>0.9999		No	ns	>0.9999
cia5 120 vs. cia5 120+co2	No	ns	0.998		Yes	****	<0.0001		No	ns	>0.9999		No	ns	0.9992		No	ns	0.9987		No	ns	>0.9999
cia5 120 vs. cia5 1000+co2	No	ns	>0.9999		No	ns	>0.9999		No	ns	0.692		No	ns	0.7895		No	ns	0.9952		No	ns	>0.9999
cia5 120 vs. CIA5-C Dark	Yes	****	<0.0001		Yes	****	<0.0001		Yes	****	<0.0001		No	ns	0.9996		No	ns	>0.9999		No	ns	>0.9999
cia5 120 vs. CIA5-C 30	No	ns	0.9806		Yes	*	0.0288		Yes	*	0.0109		Yes	****	<0.0001		Yes	****	<0.0001		Yes	****	<0.0001
cia5 120 vs. CIA5-C 120	No	ns	>0.9999		Yes	****	<0.0001		No	ns	>0.9999		Yes	****	<0.0001		Yes	****	<0.0001		Yes	****	<0.0001
cia5 120 vs. CIA5-C 1000	No	ns	>0.9999		Yes	****	<0.0001		No	ns	0.9831		Yes	****	<0.0001		Yes	****	<0.0001		Yes	****	<0.0001
cia5 120 vs. CIA5-C 30+co2	No	ns	0.9885		Yes	****	<0.0001		Yes	****	<0.0001		No	ns	0.9244		No	ns	0.8976		No	ns	>0.9999
cia5 120 vs. CIA5-C 120+co2	No	ns	>0.9999		Yes	****	<0.0001		No	ns	0.9171		No	ns	0.2437		No	ns	0.9665		No	ns	0.9975
cia5 120 vs. CIA5-C 1000+co2	No	ns	>0.9999		No	ns	0.9999		No	ns	>0.9999		No	ns	0.0646		No	ns	0.9818		No	ns	>0.9999
cia5 1000 vs. cia5 30+co2	No	ns	0.3225		Yes	****	<0.0001		Yes	****	<0.0001		No	ns	>0.9999		No	ns	>0.9999		No	ns	>0.9999
cia5 1000 vs. cia5 120+co2	No	ns	0.997		Yes	****	<0.0001		No	ns	0.9778		No	ns	>0.9999		No	ns	>0.9999		No	ns	>0.9999
cia5 1000 vs. cia5 1000+co2	No	ns	>0.9999		Yes	*	0.0145		No	ns	>0.9999		No	ns	0.8895		No	ns	>0.9999		No	ns	>0.9999
cia5 1000 vs. CIA5-C Dark	Yes	****	<0.0001		Yes	****	<0.0001		Yes	****	<0.0001		No	ns	>0.9999		No	ns	>0.9999		No	ns	>0.9999
cia5 1000 vs. CIA5-C 30	No	ns	0.9751		No	ns	>0.9999		Yes	****	<0.0001		Yes	****	<0.0001		Yes	****	<0.0001		Yes	****	<0.0001
cia5 1000 vs. CIA5-C 120	No	ns	>0.9999		No	ns	0.0821		No	ns	0.9329		Yes	****	<0.0001		Yes	****	<0.0001		Yes	****	<0.0001
cia5 1000 vs. CIA5-C 1000	No	ns	>0.9999		Yes	***	0.0003		No	ns	>0.9999		Yes	****	<0.0001		Yes	****	<0.0001		Yes	****	<0.0001
cia5 1000 vs. CIA5-C 30+co2	No	ns	0.9848		Yes	****	<0.0001		Yes	****	<0.0001		No	ns	0.9719		No	ns	0.9983		No	ns	>0.9999
cia5 1000 vs. CIA5-C 120+co2	No	ns	>0.9999		Yes	****	<0.0001		Yes	**	0.009		No	ns	0.3229		No	ns	>0.9999		No	ns	0.9998
cia5 1000 vs. CIA5-C 1000+co2	No	ns	>0.9999		Yes	*	0.0235		No	ns	0.9911		No	ns	0.0882		No	ns	>0.9999		No	ns	>0.9999
cia5 30+co2 vs. cia5 120+co2	No	ns	0.983		Yes	****	<0.0001		Yes	****	<0.0001		No	ns	>0.9999		No	ns	>0.9999		No	ns	>0.9999
cia5 30+co2 vs. cia5 1000+co2	No	ns	0.6806		Yes	****	<0.0001		Yes	****	<0.0001		No	ns	0.964		No	ns	>0.9999		No	ns	0.9996
cia5 30+co2 vs. CIA5-C Dark	Yes	****	<0.0001		No	ns	>0.9999		Yes	****	<0.0001		No	ns	>0.9999		No	ns	>0.9999		No	ns	>0.9999
cia5 30+co2 vs. CIA5-C 30	No	ns	0.9999		Yes	****	<0.0001		No	ns	>0.9999		Yes	****	<0.0001		Yes	****	<0.0001		Yes	****	<0.0001
cia5 30+co2 vs. CIA5-C 120	No	ns	0.8805		Yes	****	<0.0001		Yes	****	<0.0001		Yes	****	<0.0001		Yes	****	<0.0001		Yes	****	<0.0001
cia5 30+co2 vs. CIA5-C 1000	No	ns	0.1819		Yes	****	<0.0001		Yes	****	<0.0001		Yes	****	<0.0001		Yes	****	<0.0001		Yes	****	<0.0001
cia5 30+co2 vs. CIA5-C 30+co2	No	ns	0.9997		No	ns	>0.9999		No	ns	>0.9999		No	ns	0.9933		No	ns	0.9953		No	ns	>0.9999
cia5 30+co2 vs. CIA5-C 120+co2	No	ns	0.9432		No	ns	0.4325		No	ns	0.1189		No	ns	0.4611		No	ns	0.9996		No	ns	0.964
cia5 30+co2 vs. CIA5-C 1000+co2	No	ns	0.4814		Yes	****	<0.0001		Yes	****	<0.0001		No	ns	0.148		No	ns	0.9999		No	ns	0.9961
cia5 120+co2 vs. cia5 1000+co2	No	ns	>0.9999		Yes	***	0.0001		No	ns	0.9893		No	ns	>0.9999		No	ns	>0.9999		No	ns	0.9996
cia5 120+co2 vs. CIA5-C Dark	Yes	****	<0.0001		Yes	****	<0.0001		Yes	****	<0.0001		No	ns	>0.9999		No	ns	>0.9999		No	ns	>0.9999
cia5 120+co2 vs. CIA5-C 30	No	ns	>0.9999		Yes	****	<0.0001		Yes	**	0.0011		Yes	****	<0.0001		Yes	****	<0.0001		Yes	****	<0.0001
cia5 120+co2 vs. CIA5-C 120	No	ns	>0.9999		Yes	****	<0.0001		No	ns	>0.9999		Yes	****	<0.0001		Yes	****	<0.0001		Yes	****	<0.0001
cia5 120+co2 vs. CIA5-C 1000	No	ns	0.9757		Yes	****	<0.0001		No	ns	>0.9999		Yes	****	<0.0001		Yes	****	<0.0001		Yes	****	<0.0001
cia5 120+co2 vs. CIA5-C 30+co2	No	ns	>0.9999		Yes	**	0.0012		Yes	****	<0.0001		No	ns	>0.9999		No	ns	>0.9999		No	ns	>0.9999
cia5 120+co2 vs. CIA5-C 120+co2	No	ns	>0.9999		No	ns	0.5054		No	ns	0.4964		No	ns	0.9368		No	ns	>0.9999		No	ns	0.9709
cia5 120+co2 vs. CIA5-C 1000+co2	No	ns	0.9998		Yes	**	0.0047		No	ns	>0.9999		No	ns	0.6338		No	ns	>0.9999		No	ns	0.9966
cia5 1000+co2 vs. CIA5-C Dark	Yes	****	<0.0001		Yes	****	<0.0001		Yes	****	<0.0001		No	ns	>0.9999		No	ns	>0.9999		No	ns	>0.9999
cia5 1000+co2 vs. CIA5-C 30	No	ns	>0.9999		Yes	**	0.0013		Yes	****	<0.0001		Yes	****	<0.0001		Yes	****	<0.0001		Yes	****	<0.0001
cia5 1000+co2 vs. CIA5-C 120	No	ns	>0.9999		Yes	****	<0.0001		No	ns	0.9593		Yes	****	<0.0001		Yes	****	<0.0001		Yes	****	<0.0001
cia5 1000+co2 vs. CIA5-C 1000	No	ns	0.9998		Yes	****	<0.0001		No	ns	>0.9999		Yes	****	<0.0001		Yes	****	<0.0001		Yes	****	<0.0001
cia5 1000+co2 vs. CIA5-C 30+co2	No	ns	>0.9999		Yes	****	<0.0001		Yes	****	<0.0001		No	ns	>0.9999		No	ns	>0.9999		No	ns	>0.9999
cia5 1000+co2 vs. CIA5-C 120+co2	No	ns	>0.9999		Yes	****	<0.0001		Yes	*	0.0123		No	ns	0.9998		No	ns	>0.9999		No	ns	>0.9999
cia5 1000+co2 vs. CIA5-C 1000+co2	No	ns	>0.9999		No	ns	>0.9999		No	ns	0.996		No	ns	0.9664		No	ns	>0.9999		No	ns	>0.9999
CIA5-C Dark vs. CIA5-C 30	Yes	****	<0.0001		Yes	****	<0.0001		Yes	****	<0.0001		Yes	****	<0.0001		Yes	****	<0.0001		Yes	****	<0.0001
CIA5-C Dark vs. CIA5-C 120	Yes	****	<0.0001		Yes	****	<0.0001		Yes	****	<0.0001		Yes	****	<0.0001		Yes	****	<0.0001		Yes	****	<0.0001
CIA5-C Dark vs. CIA5-C 1000	Yes	****	<0.0001		Yes	****	<0.0001		Yes	****	<0.0001		Yes	****	<0.0001		Yes	****	<0.0001		Yes	****	<0.0001
CIA5-C Dark vs. CIA5-C 30+co2	Yes	****	<0.0001		No	ns	>0.9999		Yes	****	<0.0001		No	ns	>0.9999		No	ns	>0.9999		No	ns	>0.9999
CIA5-C Dark vs. CIA5-C 120+co2	Yes	****	<0.0001		No	ns	0.2221		Yes	****	<0.0001		No	ns	0.9726		No	ns	>0.9999		No	ns	0.9987
CIA5-C Dark vs. CIA5-C 1000+co2	Yes	****	<0.0001		Yes	****	<0.0001		Yes	****	<0.0001		No	ns	0.7677		No	ns	>0.9999		No	ns	>0.9999
CIA5-C 30 vs. CIA5-C 120	No	ns	>0.9999		No	ns	0.7142		Yes	**	0.0088		No	ns	0.5213		No	ns	0.9961		No	ns	>0.9999
CIA5-C 30 vs. CIA5-C 1000	No	ns	0.9066		Yes	*	0.0209		Yes	***	0.0002		Yes	***	0.0001		No	ns	0.687		No	ns	>0.9999
CIA5-C 30 vs. CIA5-C 30+co2	No	ns	>0.9999		Yes	****	<0.0001		No	ns	0.97		Yes	****	<0.0001		Yes	****	<0.0001		Yes	****	<0.0001
CIA5-C 30 vs. CIA5-C 120+co2	No	ns	>0.9999		Yes	****	<0.0001		No	ns	0.8228		Yes	****	<0.0001		Yes	****	<0.0001		Yes	****	<0.0001
CIA5-C 30 vs. CIA5-C 1000+co2	No	ns	0.995		Yes	**	0.0025		Yes	**	0.0032		Yes	****	<0.0001		Yes	****	<0.0001		Yes	****	<0.0001
CIA5-C 120 vs. CIA5-C 1000	No	ns	0.9999		No	ns	0.9751		No	ns	0.9997		No	ns	0.324		No	ns	>0.9999		No	ns	>0.9999
CIA5-C 120 vs. CIA5-C 30+co2	No	ns	>0.9999		Yes	****	<0.0001		Yes	****	<0.0001		Yes	****	<0.0001		Yes	****	<0.0001		Yes	****	<0.0001
CIA5-C 120 vs. CIA5-C 120+co2	No	ns	>0.9999		Yes	****	<0.0001		No	ns	0.82		Yes	****	<0.0001		Yes	****	<0.0001		Yes	****	<0.0001
CIA5-C 120 vs. CIA5-C 1000+co2	No	ns	>0.9999		Yes	****	<0.0001		No	ns	>0.9999		Yes	****	<0.0001		Yes	****	<0.0001		Yes	****	<0.0001
CIA5-C 1000 vs. CIA5-C 30+co2	No	ns	0.9333		Yes	****	<0.0001		Yes	****	<0.0001		Yes	****	<0.0001		Yes	****	<0.0001		Yes	****	<0.0001
CIA5-C 1000 vs. CIA5-C 120+co2	No	ns	0.9992		Yes	****	<0.0001		No	ns	0.1283		Yes	****	<0.0001		Yes	****	<0.0001		Yes	****	<0.0001
CIA5-C 1000 vs. CIA5-C 1000+co2	No	ns	>0.9999		Yes	****	<0.0001		No	ns	>0.9999		Yes	****	<0.0001		Yes	****	<0.0001		Yes	****	<0.0001
CIA5-C 30+co2 vs. CIA5-C 120+co2	No	ns	>0.9999		No	ns	0.8267		Yes	*	0.0315		No	ns	>0.9999		No	ns	>0.9999		No	ns	>0.9999
CIA5-C 30+co2 vs. CIA5-C 1000+co2	No	ns	0.9975		Yes	****	<0.0001		Yes	****	<0.0001		No	ns	0.9877		No	ns	>0.9999		No	ns	>0.9999
CIA5-C 120+co2 vs. CIA5-C 1000+co2	No	ns	>0.9999		Yes	****	<0.0001		No	ns	0.6177		No	ns	>0.9999		No	ns	>0.9999		No	ns	>0.9999

## Sheet: F6
Tukey's multiple comparisons test			<threshold?	Summary	P Value		<threshold?	Summary	P Value		<threshold?	Summary	P Value		<threshold?	Summary	P Value		<threshold?	Summary	P Value
			LHCSR1				LHCSR3.1				PSBS1				CCP1				CAH1				LCIA
WTdark vs. WT uv			Yes	****	<0.0001		Yes	****	<0.0001		Yes	****	<0.0001		Yes	***	0.001		Yes	**	0.0049		Yes	****	<0.0001
WTdark vs. WT uv+CO2			Yes	****	<0.0001		No	ns	0.9902		Yes	****	<0.0001		No	ns	>0.9999		No	ns	0.7772		Yes	*	0.0136
WTdark vs. uvr8 Dark			No	ns	0.9405		No	ns	0.7571		No	ns	>0.9999		No	ns	0.9853		No	ns	0.9896		No	ns	0.9299
WTdark vs. uvr8 UV			No	ns	0.9295		No	ns	>0.9999		No	ns	0.4906		Yes	*	0.0125		No	ns	0.1005		Yes	*	0.0282
WTdark vs. uvr8 UV+CO2			No	ns	0.8266		Yes	*	0.0201		No	ns	0.7294		No	ns	0.9988		No	ns	0.1108		Yes	***	0.0003
WTdark vs. cia5 dark			Yes	***	0.0001		Yes	**	0.002		No	ns	0.9968		No	ns	0.1077		No	ns	0.3688		Yes	****	<0.0001
WTdark vs. cia5 UV			Yes	****	<0.0001		No	ns	0.4767		Yes	****	<0.0001		No	ns	>0.9999		Yes	*	0.0326		Yes	****	<0.0001
WT uv vs. WT uv+CO2			No	ns	0.0972		Yes	****	<0.0001		Yes	***	0.0004		Yes	***	0.0008		Yes	***	0.0001		Yes	****	<0.0001
WT uv vs. uvr8 Dark			Yes	****	<0.0001		Yes	****	<0.0001		Yes	****	<0.0001		Yes	**	0.0019		Yes	***	0.0002		Yes	****	<0.0001
WT uv vs. uvr8 UV			Yes	****	<0.0001		Yes	****	<0.0001		Yes	****	<0.0001		No	ns	0.686		No	ns	0.5625		Yes	*	0.0231
WT uv vs. uvr8 UV+CO2			Yes	****	<0.0001		Yes	****	<0.0001		Yes	****	<0.0001		Yes	****	<0.0001		Yes	****	<0.0001		Yes	****	<0.0001
WT uv vs. cia5 dark			Yes	****	<0.0001		Yes	****	<0.0001		Yes	****	<0.0001		No	ns	0.4367		Yes	****	<0.0001		Yes	****	<0.0001
WT uv vs. cia5 UV			No	ns	0.9982		Yes	****	<0.0001		Yes	*	0.0466		Yes	**	0.002		Yes	****	<0.0001		Yes	****	<0.0001
WT uv+CO2 vs. uvr8 Dark			Yes	****	<0.0001		No	ns	0.9985		Yes	****	<0.0001		No	ns	0.9754		No	ns	0.983		No	ns	0.1212
WT uv+CO2 vs. uvr8 UV			Yes	****	<0.0001		No	ns	0.9576		Yes	****	<0.0001		Yes	*	0.0103		Yes	**	0.0022		Yes	****	<0.0001
WT uv+CO2 vs. uvr8 UV+CO2			Yes	****	<0.0001		No	ns	0.2029		Yes	****	<0.0001		No	ns	0.9996		No	ns	0.9171		No	ns	0.5129
WT uv+CO2 vs. cia5 dark			Yes	***	0.0003		Yes	*	0.0227		Yes	****	<0.0001		No	ns	0.0929		No	ns	0.9963		No	ns	0.0881
WT uv+CO2 vs. cia5 UV			No	ns	0.2924		No	ns	0.184		No	ns	0.4852		No	ns	>0.9999		No	ns	0.506		Yes	*	0.0141
uvr8 Dark vs. uvr8 UV			No	ns	0.297		No	ns	0.6346		No	ns	0.4384		Yes	*	0.0303		Yes	**	0.0045		Yes	**	0.0029
uvr8 Dark vs. uvr8 UV+CO2			No	ns	0.1621		No	ns	0.3205		No	ns	0.6914		No	ns	0.696		No	ns	0.2682		Yes	**	0.0027
uvr8 Dark vs. cia5 dark			Yes	****	<0.0001		Yes	*	0.0319		No	ns	0.9967		No	ns	0.2748		No	ns	0.7014		Yes	***	0.0003
uvr8 Dark vs. cia5 UV			Yes	****	<0.0001		Yes	*	0.0303		Yes	****	<0.0001		No	ns	0.9994		No	ns	0.0767		Yes	****	<0.0001
uvr8 UV vs. uvr8 UV+CO2			No	ns	>0.9999		Yes	*	0.0189		No	ns	0.9999		Yes	***	0.0006		Yes	****	<0.0001		Yes	****	<0.0001
uvr8 UV vs. cia5 dark			Yes	**	0.0017		Yes	**	0.0021		No	ns	0.9396		No	ns	0.9973		Yes	***	0.0004		Yes	****	<0.0001
uvr8 UV vs. cia5 UV			Yes	****	<0.0001		No	ns	0.7377		Yes	****	<0.0001		Yes	*	0.0274		Yes	****	<0.0001		Yes	****	<0.0001
uvr8 UV+CO2 vs. cia5 dark			Yes	**	0.0015		No	ns	0.7758		No	ns	0.9924		Yes	*	0.0149		No	ns	0.9998		No	ns	0.933
uvr8 UV+CO2 vs. cia5 UV			Yes	****	<0.0001		Yes	***	0.0003		Yes	****	<0.0001		No	ns	0.9791		No	ns	0.9677		No	ns	0.4387
cia5 dark vs. cia5 UV			Yes	****	<0.0001		Yes	****	<0.0001		Yes	****	<0.0001		No	ns	0.1922		No	ns	0.8889		No	ns	0.9725

## Sheet: SF1
CC125 (same to Figure1
	LHCSR1				LHCSR3				PSBS
Uncorrected Dunn's test	Significant?	Summary	Individual P Value		Significant?	Summary	Individual P Value		Significant?	Summary	Individual P Value
5 vs. 15	No	ns	0.7103		No	ns	0.7393		No	ns	0.0629
5 vs. 30	No	ns	0.2973		No	ns	0.2919		Yes	****	<0.0001
5 vs. 60	No	ns	0.0847		No	ns	0.3134		Yes	****	<0.0001
5 vs. 120	Yes	*	0.0338		No	ns	0.0593		Yes	****	<0.0001
5 vs. 240	Yes	**	0.0063		Yes	*	0.0305		Yes	****	<0.0001
5 vs. 480	Yes	**	0.0015		Yes	*	0.0305		Yes	****	<0.0001
5 vs. 960	Yes	***	0.0007		Yes	**	0.0016		Yes	****	<0.0001
15 vs. 30	No	ns	0.4576		No	ns	0.4708		Yes	**	0.001
15 vs. 60	No	ns	0.1439		No	ns	0.5142		Yes	****	<0.0001
15 vs. 120	No	ns	0.0586		No	ns	0.1204		Yes	****	<0.0001
15 vs. 240	Yes	*	0.0109		No	ns	0.0672		Yes	****	<0.0001
15 vs. 480	Yes	**	0.0025		No	ns	0.0672		Yes	****	<0.0001
15 vs. 960	Yes	**	0.0011		Yes	**	0.0047		Yes	****	<0.0001
30 vs. 60	No	ns	0.5418		No	ns	0.9056		No	ns	0.1205
30 vs. 120	No	ns	0.3134		No	ns	0.4054		Yes	****	<0.0001
30 vs. 240	No	ns	0.0915		No	ns	0.2673		Yes	****	<0.0001
30 vs. 480	Yes	*	0.0328		No	ns	0.2673		Yes	****	<0.0001
30 vs. 960	Yes	*	0.0225		Yes	*	0.035		Yes	****	<0.0001
60 vs. 120	No	ns	0.6673		No	ns	0.3134		Yes	**	0.0037
60 vs. 240	No	ns	0.2326		No	ns	0.192		Yes	****	<0.0001
60 vs. 480	No	ns	0.0947		No	ns	0.192		Yes	****	<0.0001
60 vs. 960	No	ns	0.071		Yes	*	0.0177		Yes	****	<0.0001
120 vs. 240	No	ns	0.4261		No	ns	0.7815		Yes	*	0.0173
120 vs. 480	No	ns	0.2029		No	ns	0.7815		Yes	***	0.0004
120 vs. 960	No	ns	0.169		No	ns	0.202		Yes	****	<0.0001
240 vs. 480	No	ns	0.6551		No	ns	>0.9999		No	ns	0.1144
240 vs. 960	No	ns	0.633		No	ns	0.3181		Yes	*	0.029
480 vs. 960	No	ns	>0.9999		No	ns	0.3181		No	ns	0.4849
CC124	LHCSR1				LHCSR3				PSBS
	Significant?	Summary	Individual P Value		Significant?	Summary	Individual P Value		Significant?	Summary	Individual P Value
5 vs. 15	No	ns	0.7728		No	ns	0.6861		No	ns	0.5421
5 vs. 30	No	ns	0.2986		No	ns	0.2253		Yes	*	0.03
5 vs. 60	No	ns	0.0832		No	ns	0.0833		Yes	**	0.0017
5 vs. 120	Yes	*	0.0496		Yes	*	0.0179		Yes	***	0.0002
5 vs. 240	Yes	**	0.0094		Yes	*	0.0243		Yes	****	<0.0001
5 vs. 480	Yes	**	0.0094		Yes	*	0.0111		Yes	****	<0.0001
5 vs. 960	Yes	***	0.0007		Yes	***	0.0003		Yes	****	<0.0001
15 vs. 30	No	ns	0.4528		No	ns	0.4189		No	ns	0.0978
15 vs. 60	No	ns	0.1488		No	ns	0.1842		Yes	**	0.0065
15 vs. 120	No	ns	0.094		Yes	*	0.0496		Yes	***	0.0006
15 vs. 240	Yes	*	0.0209		No	ns	0.0647		Yes	****	<0.0001
15 vs. 480	Yes	*	0.0209		Yes	*	0.0327		Yes	****	<0.0001
15 vs. 960	Yes	**	0.0018		Yes	**	0.0015		Yes	****	<0.0001
30 vs. 60	No	ns	0.4883		No	ns	0.6033		No	ns	0.1893
30 vs. 120	No	ns	0.3555		No	ns	0.2482		Yes	*	0.0252
30 vs. 240	No	ns	0.119		No	ns	0.2987		Yes	**	0.0013
30 vs. 480	No	ns	0.119		No	ns	0.1842		Yes	**	0.0025
30 vs. 960	Yes	*	0.0179		Yes	*	0.0179		Yes	***	0.0007
60 vs. 120	No	ns	0.8173		No	ns	0.5254		No	ns	0.2883
60 vs. 240	No	ns	0.3864		No	ns	0.6033		Yes	*	0.0231
60 vs. 480	No	ns	0.3864		No	ns	0.4189		Yes	*	0.0428
60 vs. 960	No	ns	0.094		No	ns	0.0647		Yes	*	0.0128
120 vs. 240	No	ns	0.5253		No	ns	0.9081		No	ns	0.1763
120 vs. 480	No	ns	0.5253		No	ns	0.8625		No	ns	0.2867
120 vs. 960	No	ns	0.1488		No	ns	0.2253		No	ns	0.1078
240 vs. 480	No	ns	>0.9999		No	ns	0.7728		No	ns	0.7587
240 vs. 960	No	ns	0.4188		No	ns	0.1842		No	ns	0.7763
480 vs. 960	No	ns	0.4188		No	ns	0.2987		No	ns	0.5559

## Sheet: SF2
LHCSR3
Tukey's multiple comparisons test	Below threshold?	Summary	Adjusted P Value
Dark pre-acclimation vs. dark DCMU	No	ns	>0.9999
Dark pre-acclimation vs. HL+DCMU	Yes	****	<0.0001
Dark pre-acclimation vs. HL DCMU	Yes	****	<0.0001
dark DCMU vs. HL+DCMU	Yes	****	<0.0001
dark DCMU vs. HL DCMU	Yes	****	<0.0001
HL+DCMU vs. HL DCMU	Yes	**	0.0061
Tukey's multiple comparisons test	Below threshold?	Summary	Adjusted P Value
LL vs. LL DCMU	No	ns	0.3559
LL vs. HL+DCMU	Yes	****	<0.0001
LL vs. HL DCMU	Yes	*	0.0189
LL DCMU vs. HL+DCMU	Yes	****	<0.0001
LL DCMU vs. HL DCMU	No	ns	0.218
HL+DCMU vs. HL DCMU	Yes	****	<0.0001

## Sheet: SF4
Figure 4A	PSBS2				LHCSR3.2
Tukey's multiple comparisons test	Below threshold?	Summary	P Value		Below threshold?	Summary	P Value
dark vs. blue	Yes	***	0.0003		Yes	***	0.0003
dark vs. red	Yes	**	0.0071		Yes	**	0.0054
blue vs. red	Yes	*	0.0228		Yes	*	0.0226
Figure 4B	LHCSR1				LHCSR3.1				PSBS1
Tukey's multiple comparisons test	Below threshold?	Summary	P Value		Below threshold?	Summary	P Value		Below threshold?	Summary	P Value
WTblue vs. wtblue+DCMU	Yes	*	0.0491		No	ns	0.3927		No	ns	0.7066
WTblue vs. WTred	Yes	**	0.0016		Yes	*	0.0334		Yes	*	0.0388
WTblue vs. WTred+DCMU	Yes	***	0.001		Yes	*	0.0213		Yes	*	0.0301
wtblue+DCMU vs. WTred	No	ns	0.1003		No	ns	0.3349		No	ns	0.2304
wtblue+DCMU vs. WTred+DCMU	No	ns	0.0516		No	ns	0.2195		No	ns	0.183
WTred vs. WTred+DCMU	No	ns	0.9636		No	ns	0.9868		No	ns	0.998
Figure 4C	LHCSR1
Tukey's multiple comparisons test	Below threshold?	Summary	P Value
WTblue vs. wtblue+DCMU	No	ns	0.0606
WTblue vs. phot1	Yes	****	<0.0001
WTblue vs. photDCMU	Yes	****	<0.0001
WTblue vs. pC	No	ns	0.5726
WTblue vs. PC DCMU	No	ns	0.5691
WTblue vs. phot dark	Yes	****	<0.0001
WTblue vs. pC dark	Yes	****	<0.0001
wtblue+DCMU vs. phot1	No	ns	0.1282
wtblue+DCMU vs. photDCMU	Yes	****	<0.0001
wtblue+DCMU vs. pC	Yes	***	0.0003
wtblue+DCMU vs. PC DCMU	No	ns	0.8825
wtblue+DCMU vs. phot dark	Yes	****	<0.0001
wtblue+DCMU vs. pC dark	Yes	****	<0.0001
phot1 vs. photDCMU	Yes	****	<0.0001
phot1 vs. pC	Yes	****	<0.0001
phot1 vs. PC DCMU	Yes	**	0.0053
phot1 vs. phot dark	Yes	****	<0.0001
phot1 vs. pC dark	Yes	****	<0.0001
photDCMU vs. pC	Yes	****	<0.0001
photDCMU vs. PC DCMU	Yes	****	<0.0001
photDCMU vs. phot dark	No	ns	0.7682
photDCMU vs. pC dark	No	ns	0.9679
pC vs. PC DCMU	Yes	**	0.01
pC vs. phot dark	Yes	****	<0.0001
pC vs. pC dark	Yes	****	<0.0001
PC DCMU vs. phot dark	Yes	****	<0.0001
PC DCMU vs. pC dark	Yes	****	<0.0001
phot dark vs. pC dark	No	ns	0.9989
Figure 4D	LHCSR1				LHCSR3.1				PSBS1
WT dark vs. WT white	Yes	****	<0.0001		Yes	****	<0.0001		Yes	***	0.0003
WT dark vs. phot dark	No	ns	0.9915		No	ns	0.6748		No	ns	0.8221
WT dark vs. phot white	Yes	****	<0.0001		Yes	**	0.0026		No	ns	0.1695
WT white vs. phot dark	Yes	****	<0.0001		Yes	****	<0.0001		Yes	***	0.0001
WT white vs. phot white	Yes	**	0.0019		Yes	**	0.0036		Yes	**	0.0029
phot dark vs. phot white	Yes	***	0.0001		Yes	*	0.0105		No	ns	0.0503
Figure 4E	LHCSR1				LHCSR3.1				PSBS1
WT dark vs. WT blue	Yes	****	<0.0001		Yes	**	0.0018		Yes	****	<0.0001
WT dark vs. WT blue+CO2	Yes	****	<0.0001		Yes	***	0.0002		Yes	****	<0.0001
WT dark vs. phot dARK	Yes	***	0.0004		No	ns	0.999		No	ns	0.1119
WT dark vs. phot blue	Yes	***	0.0002		No	ns	0.9997		No	ns	0.691
WT dark vs. phot blue+co2	Yes	****	<0.0001		No	ns	0.1645		No	ns	0.333
WT dark vs. cia5 dark	No	ns	>0.9999		Yes	***	0.0001		Yes	****	<0.0001
WT dark vs. cia5 blue	Yes	****	<0.0001		Yes	**	0.0065		Yes	*	0.0119
WT dark vs. cia5 blue+co2	Yes	****	<0.0001		Yes	***	0.0005		No	ns	0.7024
WT blue vs. WT blue+CO2	No	ns	0.9683		Yes	****	<0.0001		No	ns	0.1334
WT blue vs. phot dARK	Yes	****	<0.0001		Yes	***	0.0003		Yes	****	<0.0001
WT blue vs. phot blue	Yes	****	<0.0001		Yes	*	0.0128		Yes	****	<0.0001
WT blue vs. phot blue+co2	Yes	***	0.0003		Yes	****	<0.0001		Yes	****	<0.0001
WT blue vs. cia5 dark	Yes	****	<0.0001		Yes	****	<0.0001		Yes	****	<0.0001
WT blue vs. cia5 blue	No	ns	0.2383		Yes	****	<0.0001		Yes	***	0.0006
WT blue vs. cia5 blue+co2	No	ns	0.22		Yes	****	<0.0001		Yes	****	<0.0001
WT blue+CO2 vs. phot dARK	Yes	****	<0.0001		Yes	**	0.0013		Yes	****	<0.0001
WT blue+CO2 vs. phot blue	Yes	****	<0.0001		Yes	***	0.0001		Yes	****	<0.0001
WT blue+CO2 vs. phot blue+co2	Yes	**	0.0016		No	ns	0.0872		Yes	**	0.0021
WT blue+CO2 vs. cia5 dark	Yes	****	<0.0001		No	ns	0.9915		Yes	****	<0.0001
WT blue+CO2 vs. cia5 blue	Yes	*	0.0171		No	ns	0.9998		No	ns	0.24
WT blue+CO2 vs. cia5 blue+co2	Yes	*	0.0152		No	ns	>0.9999		Yes	**	0.0017
phot dARK vs. phot blue	Yes	****	<0.0001		No	ns	0.959		No	ns	0.981
phot dARK vs. phot blue+co2	Yes	****	<0.0001		No	ns	0.5102		Yes	***	0.0005
phot dARK vs. cia5 dark	Yes	****	<0.0001		Yes	***	0.0006		Yes	****	<0.0001
phot dARK vs. cia5 blue	Yes	****	<0.0001		Yes	*	0.0271		Yes	****	<0.0001
phot dARK vs. cia5 blue+co2	Yes	****	<0.0001		Yes	**	0.0024		Yes	**	0.0037
phot blue vs. phot blue+co2	No	ns	0.4827		No	ns	0.072		Yes	*	0.0136
phot blue vs. cia5 dark	Yes	***	0.0009		Yes	****	<0.0001		Yes	****	<0.0001
phot blue vs. cia5 blue	Yes	****	<0.0001		Yes	**	0.003		Yes	***	0.0004
phot blue vs. cia5 blue+co2	Yes	****	<0.0001		Yes	***	0.0003		No	ns	0.0607
phot blue+co2 vs. cia5 dark	Yes	****	<0.0001		Yes	*	0.0291		Yes	****	<0.0001
phot blue+co2 vs. cia5 blue	Yes	****	<0.0001		No	ns	0.5229		No	ns	0.6567
phot blue+co2 vs. cia5 blue+co2	Yes	****	<0.0001		No	ns	0.096		No	ns	>0.9999
cia5 dark vs. cia5 blue	Yes	****	<0.0001		No	ns	0.9289		Yes	****	<0.0001
cia5 dark vs. cia5 blue+co2	Yes	****	<0.0001		No	ns	>0.9999		Yes	****	<0.0001
cia5 blue vs. cia5 blue+co2	No	ns	>0.9999		No	ns	0.9945		No	ns	0.4708

## Sheet: FS6
	LHCSR1				LHCSR3.1				PSBS1
	Below threshold?	Summary	P Value		Below threshold?	Summary	P Value		Below threshold?	Summary	P Value
CC125 DARK vs. 15min LL	Yes	****	<0.0001		No	ns	0.3548		Yes	**	0.0031
CC125 DARK vs. 15minLL+UV	Yes	****	<0.0001		No	ns	0.7126		Yes	***	0.0001
CC125 DARK vs. 30min LL	Yes	****	<0.0001		Yes	**	0.0098		Yes	****	<0.0001
CC125 DARK vs. 30minLL+UV	Yes	****	<0.0001		Yes	****	<0.0001		Yes	****	<0.0001
CC125 DARK vs. 1hLL	Yes	****	<0.0001		Yes	***	0.0001		Yes	****	<0.0001
CC125 DARK vs. 1hLL+UV	Yes	****	<0.0001		Yes	****	<0.0001		Yes	****	<0.0001
15min LL vs. 15minLL+UV	No	ns	0.8512		No	ns	0.9959		No	ns	0.4334
15min LL vs. 30min LL	Yes	**	0.0082		No	ns	0.494		No	ns	0.1658
15min LL vs. 30minLL+UV	Yes	****	<0.0001		Yes	****	<0.0001		Yes	****	<0.0001
15min LL vs. 1hLL	Yes	****	<0.0001		Yes	*	0.0114		Yes	**	0.0021
15min LL vs. 1hLL+UV	Yes	****	<0.0001		Yes	****	<0.0001		Yes	****	<0.0001
15minLL+UV vs. 30min LL	No	ns	0.0816		No	ns	0.2179		No	ns	0.9923
15minLL+UV vs. 30minLL+UV	Yes	****	<0.0001		Yes	****	<0.0001		Yes	****	<0.0001
15minLL+UV vs. 1hLL	Yes	****	<0.0001		Yes	**	0.0037		No	ns	0.0821
15minLL+UV vs. 1hLL+UV	Yes	****	<0.0001		Yes	****	<0.0001		Yes	****	<0.0001
30min LL vs. 30minLL+UV	Yes	****	<0.0001		Yes	***	0.0002		Yes	****	<0.0001
30min LL vs. 1hLL	Yes	**	0.0051		No	ns	0.3306		No	ns	0.2442
30min LL vs. 1hLL+UV	Yes	****	<0.0001		Yes	****	<0.0001		Yes	****	<0.0001
30minLL+UV vs. 1hLL	No	ns	0.2854		Yes	**	0.0098		Yes	***	0.0006
30minLL+UV vs. 1hLL+UV	Yes	**	0.001		Yes	***	0.0005		Yes	*	0.047
1hLL vs. 1hLL+UV	Yes	****	<0.0001		Yes	****	<0.0001		Yes	****	<0.0001
	Below threshold?	Summary	Adjusted P Value
CC124 DARK vs. 15min LL	Yes	**	0.0028		No	ns	0.9991		No	ns	0.2702
CC124 DARK vs. 15minLL+UV	Yes	****	<0.0001		No	ns	0.8911		Yes	***	0.0004
CC124 DARK vs. 30min LL	Yes	***	0.0003		No	ns	0.2174		No	ns	0.1975
CC124 DARK vs. 30minLL+UV	Yes	****	<0.0001		Yes	***	0.0001		Yes	****	<0.0001
CC124 DARK vs. 1hLL	Yes	****	<0.0001		Yes	**	0.0035		Yes	***	0.0003
CC124 DARK vs. 1hLL+UV	Yes	****	<0.0001		Yes	****	<0.0001		Yes	****	<0.0001
15min LL vs. 15minLL+UV	No	ns	0.3028		No	ns	0.9921		Yes	*	0.0274
15min LL vs. 30min LL	No	ns	0.901		No	ns	0.4892		No	ns	0.9993
15min LL vs. 30minLL+UV	Yes	***	0.0004		Yes	***	0.0005		Yes	****	<0.0001
15min LL vs. 1hLL	No	ns	0.353		Yes	*	0.014		Yes	*	0.0217
15min LL vs. 1hLL+UV	Yes	***	0.0002		Yes	****	<0.0001		Yes	****	<0.0001
15minLL+UV vs. 30min LL	No	ns	0.9015		No	ns	0.8598		No	ns	0.1004
15minLL+UV vs. 30minLL+UV	Yes	*	0.0291		Yes	**	0.0018		Yes	***	0.0005
15minLL+UV vs. 1hLL	No	ns	>0.9999		Yes	*	0.0495		No	ns	>0.9999
15minLL+UV vs. 1hLL+UV	Yes	*	0.0148		Yes	***	0.0001		Yes	***	0.0003
30min LL vs. 30minLL+UV	Yes	**	0.0033		Yes	*	0.0194		Yes	****	<0.0001
30min LL vs. 1hLL	No	ns	0.9357		No	ns	0.3857		No	ns	0.0826
30min LL vs. 1hLL+UV	Yes	**	0.0017		Yes	**	0.0012		Yes	****	<0.0001
30minLL+UV vs. 1hLL	Yes	*	0.0237		No	ns	0.5904		Yes	***	0.0007
30minLL+UV vs. 1hLL+UV	No	ns	0.9998		No	ns	0.746		No	ns	>0.9999
1hLL vs. 1hLL+UV	Yes	*	0.012		No	ns	0.0634		Yes	***	0.0004

[truncated: 1 more sheets: FS7]
