# Supplementary material for: Transcriptional regulation of photoprotection in dark-to-light transition—More than just a matter of excess light energy
Source: Sci Adv. 2022 Jun 3;8(22):eabn1832. doi: 10.1126/sciadv.abn1832 (PMC9166400; doi:10.1126/sciadv.abn1832)
Supplement: Supplementary file 2 — Data S1 and S2 [file sciadv.abn1832_data_s1_and_s2.zip › sciadv.abn1832_data_s2.xlsx]

## Sheet: F1A
Daytime	Sunlight	UVB
6	50	1
7	520	10
8	1200	26
9	550	90
10	2220	100
11	2060	140
12	2080	240
13	2090	250
14	2050	230
15	2022	220
16	1950	162
17	1595	108.5
18	1511.5	60
19	330	10
20	1	5

## Sheet: F1B+S1A+B
raw relative mRNA Accumulation
	CC125
LHCSR1	1	2	3	4		LHCSR3.1	1	2	3	4		PSBS1	1	2	3	4
Dark	560	350.087	345.267	1434.73		Dark	309.023	1189.85	1153.31	4061.47		Dark	5136.5	13697	8608.63	21123.6
5µE	1000.54	24264.7	9957.5	101180		5		21418.5	36397.9	49377.6		5	23847.8		27204.7	65380.3
15µE	48194.1	37034.1	39830	69108.2		15		21492.8	78563.3	45911.5		15	34434.5	26278	73812	89003.1
30µE	311003		300409	268874		30		170164	57511.7	65154.1		30	126306	532185	216885	278355
60µE	352330	550953	303549	2.77022e+06		60	22020.6	80492.6	32803.6	171348		60	255253	1.01396e+06	382889	1.71119e+06
120µE	1.54221e+06	481297	1000000	993092		120	47530.6	87474.1	75624.6	55552.7		120		1.77769e+06	2.00694e+06	2.07772e+06
240µE	1.94271e+06	1.05702e+06	1.90528e+06	2.96905e+06		240	53728.3	118257	87777.8	81052.5		240		6.84476e+06	6.54322e+06	6.36429e+06
480µE	2.15846e+06		3.01049e+06	6.40856e+06		480	83910.8		103665	299370		480	4.87364e+06		1.17127e+07	1.31775e+07
960µE	5.20537e+06	2.87787e+06	2.8481e+06	2.83825e+06		960	240649	237336	291183	918230		960	1.34543e+07	7.3615e+06	1.13924e+07
	CC124
LHCSR1	1	2	3*			LHCSR3.1	1	2	3			Psbs1
Dark	755.647	444.663	40526.2			Dark	371.333	214.015	92.512			Dark	165.028	222.332	191.549
5µE	29666.9	78836.1	142595			5	1966.71	4230.37	295.409			5	1219.07	312.252	4825.85
15µE	79660	404721	305660			15	17277	15953.3	1405.21			15	2008.03	376.516	22483.3
30µE	1.02101e+06	870551	697372			30	56328.2	376312	38075.3			30	86269.8	1189.85	88388.3
60µE	1.21841e+06	2.61172e+06	2.13613e+06			60	308855	91505.4	308855			60	33261.6	46876.2	779165
120µE	2.31338e+06	2.06337e+06	2.57576e+06			120	368567	702222	348686			120	373712	460094	357249
240µE	1.93187e+06	4.82323e+06	5.54044e+06			240	552865	787308	253490			240	942785	2.0209e+06	5.04551e+06
480µE	3.36359e+06	3.90413e+06	8.39773e+06			480	939523	611320	835088			480	1.20164e+06	1.68763e+06	1.55294e+06
960µE	6.9644e+06	*10338822.6450999				960		2.26577e+06	2.9897e+06			960	2.8481e+06	3.38698e+06
3*	this replicate/value has been excluded. Same trend

## Sheet: F2
raw relative mRNA Accumulation
LHCSR1	1	2	3		LHCSR3.1	1	2	3		PSBS1	1	2	3
1 CC125 Dark 24+2	1072.36	7520.27	2251.34		1 CC125 Dark 24+2	818.347	844.275	1189.85		1 CC125 Dark 24+2	16573.2	32240.1	18775.6
1 1h LL	484645	790041	335643		1 1h LL	80772.1	172540	62068.3		1 1h LL	252613	439825	216134
1 1h LL DCMU	183646	184923	88695.2		1 1h LL DCMU	31034.1	88695.2	26369.2		1 1h LL DCMU	232451	321970	150205
1 1h HL	1.91189e+06	3.32879e+06	1.94531e+06		1 1h HL	219912	1.01045e+06	224533		1 1h HL	6.54322e+06	1.27728e+07	6.82108e+06
1 1h HL DCMU	1.6529e+06	1.69349e+06	5.31474e+06		1 1h HL DCMU	78020.7	205898	441351		1 1h HL DCMU	3.06312e+06	5.04551e+06	1.35479e+07

## Sheet: F3
							raw relative mRNA Accumulation
A	LHCSR1							LHCSR3.1						PSBS1
CC125	CC125 DARK	6.17555	1671.08	395.235				CC125 DARK	39.8517	503.752	449.31			CC125 DARK	119.145	16458.8	3879.27
	30 blue	5719.08	4.97605e+06	277392				30 blue	1459.81	99442.1	15197.7			30 blue	1459.81	99442.1	15197.7
	30 red	470.017	43585.7	27016.8				30 red	151.332	4230.37	352.522			30 red	151.332	4230.37	352.522
	dark(f white)	1516.54	1395.5	2752.58				dark(f white)	155.586	166.176	244.141			dark(f white)	9992.07	9518.83	16288.5
	30 white	2000000	354781	2.41999e+06				30 white	25295.1	40808.1	62500			30 white	424842	160985	1.38032e+06
B	LHCSR1							LHCSR3.1						PSBS1
phot	photDark	959.786	528.796	620.191	685.764			photDark	3250.78	516.122	457.164	235.824		photDark	11800.6	13936.4	12259.1	13744.5	12430.3
	30blue	31358.5	23115.4	34674	30290.3			30blue	2167.13	5699.3	6258.36	3721.24		30blue	13508.4	30606.9	54409.4	52012.4	37421.2
PHOT-C	Dark	651.025	1249.01	154.511	1102.5	2444		Dark	3644.66	125.502	300	620.191		Dark	5448.22	6024.26	13309	21792.9
	30blue	1.10191e+06	1.60214e+06		1.8025e+06	2.21146e+06		30blue	92141.8	257921	602904	664343		30blue	864537	781870	1.93187e+06	2.68515e+06

## Sheet: F4A
raw relative mRNA Accumulation
LHCSR1
Dark	1249.01	874.048	580.668	265.316	1661.85	3319.08
CC125 DARK+UV	3.5186e+06	279322	2.03978e+06		1.69288e+06
CC125 HL 0	534033	236514	1.30659e+06	477973		3.14923e+06
CC125HL+UV	1.72309e+06	1.09429e+06	2.69847e+06			5.27803e+06
uvr8 Dark	1275.25	782.295	1992.45	1459.81	1754.16	1424.82
uvr1 DARK+UV				4245.06	4581.39	2919.63
uvr8 HL	2.91804e+06	2.83825e+06	3.2383e+06
uvr1HLUV	3.66802e+06	3.78423e+06	3.08077e+06
LHCSR3.1
Dark	167	1137.44	950.83	1043.03	4016.07	1021.57	309.023	1153.31	4061.47	179.965	167.33	344.072
CC125 DARK+UV	15303.4	58720.2	163889	628507	795536	331022
CC125 HL 0	15679.2						83910.8	103665	299370	15145.2
CC125HL+UV	91505.4									236514	54787.9	1.03168e+06
uvr8 Dark	1087.33	914.328	12603.8	510.784
uvr1 DARK+UV	3632.05	3436.13	12048.5
uvr8 HL	186856	170164		125434
uvr1HLUV	132586	151774		76150.6
PSBS1
Dark	11125.4	9618.32	10166.7	4058.04	11782.9	11359.2
CC125 DARK+UV	12691.4	3812.62	11320.6		51734.8
CC125 HL 0	1.03526e+06	545254	884097	241484		1.07177e+06
CC125HL+UV	3.19319e+06	3.12748e+06	2.77356e+06			2e+06
uvr8 Dark	10416.4	13840.1	11324.3	14782.2
uvr1 DARK+UV	117848	129857	89070.2	34554.1
uvr8 HL	5.27803e+06	5.75573e+06	4.21942e+06	1.6245e+06
uvr1HLUV	4.75683e+06	6.9163e+06	4.08856e+06

## Sheet: F4B
raw relative mRNA Accumulation
LHCSR1	1	2	3		LHCSR3.1	1	2	3	4	5		PSBS1	1	2	3
1 1h Dark	1072.36	7520.27	2251.34		1 1h Dark	818.347	844.275	13697	717.367	3250.78		1 1h Dark	16573.2	47530.6	55939.1
1 1hUV		1.25701e+06	2.12874e+06		1 1hUV		174948	152830	58720.2	297302		1 1hUV		3.77114e+06	3.31728e+06
1 1h UV DCMU	1.63014e+06	1.97247e+06	2.27363e+06		1 1h UV DCMU	64034.8	111491	71051.1				1 1h UV DCMU	2.50533e+06	3.87716e+06	3.26029e+06

## Sheet: F5
											raw relative mRNA Accumulation (and normalized data)
CC125										cia5																CIA5-C (B4)
LHCSR1				NORMALIZED			average	st		LHCSR1							NORMALIZED						average	st		LHCSR1
dark	1521.81	356.206	387.102	1	1	1	1	0		cia5 dark	26830.2	83620.5	3064.78	58720.2	17457.6	11164	1	1	1	1			1	0		dark	4289.43	5280.9	6367.75	1	1	1	1	0
30	463294	133972	526681	304.437	376.107	1360.57	680.373	481.864		30	2000000		2.71321e+06	7.64756e+06	6.77396e+06	3.73213e+06	74.5429		885.286	130.237	388.023	334.3	284.187	111.046		30	4.62675e+06	2.11571e+08	2.04202e+06	1078.64		320.682	699.662	378.98
120	3.43426e+06	1.30586e+06	2.61172e+06	2256.7	3666.02	6746.86	4223.19	1874.96		cia5 120	5.20537e+06			1.67374e+07	4.64282e+06	6.43081e+06	194.012			285.036	265.948	576.03	375.671	141.889		120	4.06992e+06	5.1337e+06	6.47554e+06	948.826	972.126	1016.93	979.293	28.26
1000	6.6807e+06	4.65893e+06	3.09513e+06	4389.98	13079.3	7995.65	8488.32	3564.47		cia5 1000	6.79748e+06	8.8647e+07		1.19588e+07	9.44794e+06	4.74037e+06	253.352	1060.11		203.657	541.193	424.612	389.821	139.977		1000	6.65759e+06	5.01066e+06	2.52813e+07	1552.09	948.826	3970.21	2157.04	1305.54
30+co2	164368	203768	190782	108.008	572.051	492.848	390.969	202.679		30+co2	1.36131e+06		3.82378e+06	3.19319e+06	2.9897e+06	773782	50.7382		1247.65	54.3798	171.255	69.3104	98.315	51.9351		30+co2	2.32141e+06	3.38698e+06	4.5789e+06	541.193	641.364	719.076	633.878	72.8129
120+co2	933033	230846	895025	613.109	648.067	2312.12	1191.1	792.81		cia5 120+5%co2	4.75683e+06			6.9644e+06	2.32947e+06	3.04196e+06	177.294			118.603	133.436	272.479	174.839	69.3066		120+co2	6.38639e+06	3.45815e+06	4.62675e+06	1488.87	654.841	726.591	956.767	377.391
1000+co2	1.46409e+06	3.04196e+06	3.12748e+06	962.071	8539.88	8079.22	5860.39	3468.74		cia5 1000+5%co2	7.86256e+06	7.28536e+06		6.19026e+06	3.24901e+06	3.605e+06	293.049	87.1241		105.42	186.108	322.913	204.814	89.7708		1000+co2	9.41525e+06	4.11246e+06	9.38268e+06	2194.99	778.741	1473.47	1482.4	578.217
LHCSR3										LHCSR3																LHCSR3
dark	1575.47	841.354	785.011	1	1	1	1	0		cia5 dark	6.57308	13.6097	12.6983	397.985	14.1877	15.206	1	1	1	1	1	1	1	0		dark	13.2835	6.57308	9.16776	1	1	1	1	0
30	114229	68869.1	62500	72.5046	81.8551	79.6167	77.9921	3.98644		30	102.648		149.248	1591.94	1185.74	611.653	15.6165		11.7533	4	83.575	40.2244	31.0339	28.932		30	84787.8	1.31039e+06	79660	6382.92		8689.15	7536.04	1153.12
120	117440	183646	215387	74.5429	218.275	274.374	189.064	84.1549		cia5 120	3001.71			14377.9	8912.22	11965.3	456.667			36.1269	628.165	786.88	476.96	280.026		120	349896	324210	393654	26340.6	49323.9	42939	39534.5	9686.8
1000	349896	876606	243164	222.09	1041.9	309.758	524.583	367.545		cia5 1000	23357			87474.1	68630.8	28261.9	3553.44			219.793	4837.35	1858.6	2617.29	1741.31		1000	1.17283e+06	716978	1.30134e+06	88292.3	109078	141948	113106	22089.1
30+co2	79.4276	92.8332	76.722	0.0504151	0.110338	0.0977337	0.0861622	0.0257955		30+co2	7.14319		13.4224	42.2702	10.678	12.4802	1.08673		1.05702	0.106211	0.752623	0.820742	0.764666	0.353851		30+co2	12.1389	37.0543	10.7523	0.913831	5.63728	1.17283	2.57465	2.16819
120+co2	400.753	478.233	498.541	0.25437	0.568408	0.635075	0.485951	0.165999		cia5 120+5%co2	251.004			779.588	128.584	338.161				1.95884	9.06307	22.2387	11.0869	8.40198		120+co2	58.9561	47.3919	98.1263	4.43828	7.21	10.7034	7.45057	2.56338
1000+co2	2929.76	3839.14	6592.31	1.85961	4.56305	8.39773	4.94013	2.68246		cia5 1000+5%co2	4487.1	7065.46		7238.97	4613.25	3734.16				18.1891	325.159	245.572	196.306	130.071		1000+co2	1899.72	3043.61	13649.6	143.013	463.042	1488.87	698.308	574.075
PSBS										PSBS																PSBS
dark	4581.39	5083.37	7625.25	1	1	1	1	0		cia5 dark	438.541	979.953	853.099	15679.2	1835.01	1469.97	1	1	1	1	1	1	1	0		dark	348.876	269.02	683.392	1	1	1	1	0
30	307786	236514	257921	67.1819	46.5271	33.8246	49.1779	13.7464		30	152301		115023	439825	683020	233258	347.291		134.83	28.0514	372.217	158.683	208.214	131.557		30	81616.2	2.09383e+08	123279	233.941		180.393	207.167	26.7739
120	3.37526e+06	2.09943e+06	5.11594e+06	736.734	413.001	670.921	606.885	139.705		cia5 120	373712			2.41162e+06	697372	1.77769e+06	852.172			153.809	380.038	1209.34	648.839	410.125		120	837987	1.19334e+06	1.97931e+06	2401.97	4435.87	2896.31	3244.71	866.113
1000	5.04551e+06	1.41232e+07	4.85678e+06	1101.31	2778.33	636.934	1505.52	919.758		cia5 1000	1.30134e+06	2.23159e+07		2.48802e+06	2.94854e+06	2.06337e+06	2967.43	22772.4		158.683	1606.83	1403.68	1056.4	640.175		1000	2.2974e+06	1.05702e+06	6.56593e+06	6585.15	3929.15	9607.86	6707.39	2319.94
30+co2	21567.5	42985.7	37421.2	4.70763	8.45614	4.90754	6.02377	1.72188		30+co2	36778.3		68630.8	91505.4	75624.6	47366.1	83.8652		80.4489	5.83608	41.2122	32.2226	48.717	29.6967		30+co2	13555.3	46230.9	78836.1	38.8542	171.849	115.36	108.688	54.4996
120+co2	432269	174948	719467	94.3532	34.4158	94.3532	74.3741	28.2548		cia5 120+5%co2	607097			4.09823e+06	1.48452e+06	1.39474e+06	1384.36			261.379	809.002	948.826	850.891	401.079		120+co2	215387	333325	626332	617.374	1239.03	916.506	924.304	253.852
1000+co2	1.28343e+06	1.44894e+06	2.09943e+06	280.139	285.036	275.327	280.167	3.96388		cia5 1000+5%co2	1.84676e+06	2.04202e+06		6.43081e+06	3.3058e+06	4.18434e+06	4211.15	2083.8		410.148	1801.52	2846.55	2270.63	1250.09		1000+co2	1.32409e+06	1.10573e+06	2.33755e+06	3795.3	4110.22	3420.52	3775.35	281.922
CAH1										CAH1																CAH1
dark	1106.33	1480.19	3747.13	1	1	1	1	0		cia5 dark	179.965	397.985	224.655	2078.85	491.678	351.302	1	1	1	1	1	1	1	0		dark	218.512	218.512	135.916	1	1	1	1	0
30	8759.11	5699.3	10858.7	7.91725	3.85038	2.89788	4.88851	2.17666		30	87.8255		216.252	407.758	486.592	286.337	0.488016		0.962594	0.196146	0.989657	0.815072	0.690297	0.304773		30	7289.32	1.73508e+06	3262.06	33.3589		24.0006	28.6798	4.67914
120	4172.13	11010.3	18710.6	3.77114	7.43844	4.99332	5.40097	1.52467		cia5 120	137.813			523.327	293.368	336.992	0.765779			0.251739	0.596668	0.959264	0.643362	0.259966		120	16630.8	10561.8	14988.5	76.1093	48.3351	110.278	78.2408	25.3329
1000	2524.13	4978.75	9854.51	2.28153	3.36359	2.62989	2.75833	0.450989		cia5 1000	124.635	272.775		426.549	242.454	357.443	0.692555	0.685391		0.205185	0.493116	1.01748	0.618746	0.266718		1000	56523.7	24433.4	56719.9	258.676	111.817	417.317	262.603	124.751
30+co2	254.508	809.882	1161.34	0.230047	0.547147	0.309927	0.362374	0.134663		30+co2	110.781		266.237	450.87	256.278	253.628	0.615572		1.18509	0.216885	0.521233	0.721965	0.652149	0.315225		30+co2	116.289	178.103	145.167	0.532185	0.815072	1.06807	0.805108	0.218886
120+co2	318.813	618.045	1521.81	0.288172	0.417544	0.406126	0.370614	0.0584816		cia5 120+5%co2	113.109			359.929	212.537	149.248	0.628507			0.173139	0.432269	0.424842	0.414689	0.161614		120+co2	122.07	79.9801	89.3607	0.558644	0.366021	0.657471	0.527379	0.12102
1000+co2	306.888	607.428	1219.07	0.277392	0.410371	0.325335	0.3377	0.0549877		cia5 1000+5%co2	129.031	79.9801		154.511	211.069	178.721	0.716978	0.200963		0.0743254	0.429283	0.50874	0.386058	0.227097		1000+co2	80.5364	55.008	105.901	0.368567	0.251739	0.779165	0.46649	0.22618
LCIA										LCIA																LCIA
dark	140.222	83.9564	175.651	1	1	1	1	0		cia5 dark	12.6983	48.5557	14.1877	10.678				1	1	1	1		1	0		dark	10.0322	6.57308	9.16776	1	1	1	1	0
30	5900.28	4661.47	2668.05	42.0782	55.5225	15.1895	37.5967	16.768		30	8.37778	12.567	14.9448	8.03651				0.659754	0.258816	1.05336	0.752623		0.681139	0.283934		30	40526.2	505226	16630.8	4039.61		1814.05	2926.83	1112.78
120	1676.89	5640.35	3033.08	11.9588	67.1819	17.2677	32.1361	24.8757		cia5 120		17.167	4.15996	9.16776					0.353553	0.293209	0.858565		0.501776	0.253488		120	31034.1	13984.8	43134.9	3093.45	2127.58	4705.07	3308.7	1063.21
1000	727.382	747.831	821.188	5.18736	8.90737	4.67511	6.25661	1.886		cia5 1000		12.0134	6.37122	6.57308					0.247414	0.449066	0.615572		0.437351	0.150528		1000	38340.2	22097.1	39830	3821.7	3361.76	4344.58	3842.68	401.508
30+co2	10.102	14.1877	16.5249	0.0720429	0.168989	0.0940779	0.111703	0.0414939		30+co2	13.4224	10.386	10.678	5.80207				1.05702	0.213899	0.752623	0.543367		0.641727	0.307195		30+co2	5.9859	7.11848	10.7523	0.596668	1.08298	1.17283	0.950826	0.2531
120+co2	32.5948	12.2234	12.394	0.232451	0.145592	0.0705603	0.149534	0.0661505		cia5 120+5%co2		19.995	7.39509	6.61879					0.411796	0.521233	0.619854		0.517627	0.0849777		120+co2	6.50509	3.97669	4.98146	0.64842	0.604997	0.543367	0.598928	0.0431016
1000+co2	22.0326	12.3084	22.8888	0.157127	0.146604	0.130308	0.14468	0.0110328		cia5 1000+5%co2		7.11848	6.19699	5.43232					0.146604	0.436786	0.50874		0.364044	0.156534		1000+co2	6.17555	3.32089	9.04154	0.615572	0.505226	0.986233	0.702344	0.205733

## Sheet: F6
raw relative mRNA Accumulation
LHCSR1						average RAW			Panel B	LHCSR3
dark cc125	1939.63	2421.3	856.06			1739				WT tap	46.5777	62.9689	52.4027
uv	8.51496e+06	1.05561e+07	4.59479e+06							WT D	646.528	147.704	387.102
uv+CO2	1.39474e+06	1.29235e+06	1.03168e+06							cia5 TAP	119.558	35.6683	30.9436
dark uvr8	1011	946.572	898.621	644.291	1748.1					cia5D	45.9365	29.7861	14.7902
uv	21123.6	9226.51	2577.16	1619.76	2733.57
uv+co2	14680	15898.1	1419.9	1376.29	1214.86
dark cia5	21050.5	34915.2	151249
uv	5.73582e+06	5.89708e+06	5.25977e+06
uv+co2	1.55625e+07	7.4127e+06	9.91766e+06
LHCSR3
dark cc125	1043.03	4016.07	1021.57			2026.89
uv	628507	795536	331022
uv+CO2	605.326	1659.54	841.354
dark uvr8	880.127	3353.77	280.444	898.621	463.546
uv	20053.5		2212.66	1619.76	4410.02
uv+co2	67.7227	500.272	66.5593	1376.29	181.845
dark cia5	18.9821	99.1519	316.611
uv	6258.36	8668.51	9005.36
uv+co2	933.54	1371.53	4677.65
PSBS
dark cc125	2686.61	8402.3	2259.16			4449.35
uv	5.27803e+06	1.07034e+07	4.01389e+06
uv+CO2	447513	463294	484645
dark uvr8	3118.35	9618.32	3974.53	3933.42	3960.78
uv	9162.77	15679.2	8912.22	8789.52	8172.54
uv+co2	14833.5	21050.5	4172.13	6638.16	4927.26
darkcia5	1778.65	4792.52	25737.2
uv	1.31951e+06	1.38992e+06	1.73508e+06
uv+co2	1.24833e+06	809442	1.97931e+06
CAH1
dark cc125	1980.39	2472.18	737.535			1730.04
uv	16688.5	38473.3	10096.5
uv+CO2	719.858	304.768	1177.55
dark uvr8	908.013	1028.67	1424.82	697.751	2036.07
uv	15898.1	7442.48	20263.1	2524.13	5299.24
uv+co2	391.147	911.165	294.387	218.512	371.333
dark cia5	230.172	377.823	1297.54
uv	121.227	210.338	478.233
uv+co2	173.233	104.805	255.392
LCIA
dark cc125	409.173	917.503	190.226			505.634
uv	13368.7	20123.2	7089.99
uv+CO2	36.5441	61.0352	126.814
dark uvr8	300.572	208.886	432.504
uv	4487.1	1987.27	2212.66
uv+co2	27.314	24.1101	54.063
dark cia5	14.2864	16.0174	33.1645
uv	12.394	12.3511	13.5627
uv+co2	15.3118	7.16799	8.61331

## Sheet: SF2
raw relative mRNA Accumulation
d-HL	Dark pre-acclimation	HL	HL DCMU
	34.3252	13343.1	2820.11
	27.1917	4866.03	948.537
	36.6535	5692.68	1059.52
LL to HL	Dark pre-acclimation	HL	HL DCMU
	218.885	9671.4	98.3198
	203.197	9876.21	65.9569
	174.009	8592.28	80.0147

## Sheet: SF3
spectra of used light sources and sun
wavelength nm	sun	canopy	White	red	blue	clouds
360	0.4488	0.6768	0.0084	0.0009	0.003	0.6207
361	0.9008	1.3568	0.0169	0.0018	0.006	1.2448
362	0.944	1.404	0.0195	0.0027	0.0076	1.2992
363	0.9872	1.452	0.0145	0.0037	0.0045	1.354
364	1.0408	1.508	0.0154	0.0025	0.0063	1.4181
365	1.0736	1.54	0.014	0.0038	0.0069	1.4562
366	1.1056	1.572	0.0125	0.0051	0.0058	1.4945
367	1.128	1.5944	0.0146	0.0044	0.0049	1.5241
368	1.1504	1.6168	0.0167	0.0037	0.004	1.5538
369	1.1632	1.6392	0.0153	0.0033	0.0049	1.5585
370	1.176	1.6088	0.0139	0.0028	0.0058	1.5633
371	1.2016	1.628	0.0141	0.0035	0.006	1.5947
372	1.2264	1.6472	0.0144	0.0042	0.0062	1.6263
373	1.2408	1.6624	0.0151	0.0038	0.0072	1.6339
374	1.2552	1.6456	0.0157	0.0034	0.0081	1.6416
375	1.272	1.6472	0.0162	0.0044	0.0082	1.6561
376	1.2888	1.648	0.0167	0.0054	0.0081	1.6707
377	1.2784	1.6208	0.0175	0.0041	0.008	1.6517
378	1.2672	1.5936	0.0182	0.0028	0.0078	1.6326
379	1.2384	1.516	0.0149	0.0047	0.0054	1.5762
380	1.2408	1.5096	0.0168	0.0059	0.0057	1.5764
381	1.2432	1.5024	0.0188	0.0036	0.0061	1.5766
382	1.2584	1.4976	0.0204	0.0037	0.0063	1.5847
383	1.2736	1.4936	0.0173	0.0038	0.0065	1.5928
384	1.2872	1.4944	0.0163	0.0046	0.0067	1.6066
385	1.3	1.496	0.0152	0.0055	0.007	1.6204
386	1.3272	1.5136	0.0164	0.0043	0.0077	1.6496
387	1.3544	1.532	0.0176	0.003	0.0085	1.679
388	1.3776	1.5456	0.0163	0.0046	0.0079	1.7026
389	1.4016	1.5584	0.0149	0.0062	0.0074	1.7263
390	1.4296	1.576	0.0159	0.0046	0.0071	1.7538
391	1.4576	1.5936	0.017	0.003	0.0067	1.7813
392	1.4888	1.6128	0.0159	0.0042	0.0063	1.8151
393	1.5192	1.632	0.0147	0.0053	0.0058	1.8491
394	1.632	1.7224	0.0185	0.0034	0.0049	1.9734
395	1.7016	1.7776	0.0198	0.0035	0.0062	2.05
396	1.7712	1.8336	0.0174	0.0036	0.0076	2.127
397	1.8712	1.9192	0.0175	0.0042	0.0077	2.2403
398	1.9728	2.0048	0.0176	0.0049	0.0076	2.354
399	2.0776	2.096	0.0199	0.0039	0.0081	2.4727
400	2.1832	2.1872	0.0221	0.003	0.0086	2.592
401	2.284	2.2712	0.0234	0.0042	0.0094	2.7052
402	2.3856	2.3552	0.0247	0.0054	0.0102	2.819
403	2.4928	2.444	0.0271	0.004	0.0104	2.9393
404	2.6	2.5336	0.0294	0.0027	0.0106	3.0601
405	2.6312	2.5424	0.032	0.0033	0.0111	3.086
406	2.6632	2.5504	0.0346	0.0038	0.0116	3.112
407	2.7104	2.5744	0.0399	0.0031	0.0116	3.1598
408	2.7576	2.5984	0.0453	0.0024	0.0116	3.2077
409	2.7552	2.5528	0.0577	0.0022	0.0168	3.1833
410	2.7864	2.5616	0.0664	0.0029	0.0183	3.2127
411	2.8184	2.5704	0.0751	0.0034	0.0198	3.2422
412	2.868	2.5944	0.0884	0.0023	0.0224	3.2883
413	2.9176	2.6184	0.1018	0.0012	0.0251	3.3346
414	2.9824	2.6568	0.1199	0.0027	0.0298	3.4005
415	3.0488	2.6944	0.1382	0.0042	0.0345	3.4667
416	3.0688	2.7232	0.1615	0.0031	0.0416	3.4797
417	3.0896	2.6856	0.1849	0.0019	0.0487	3.4926
418	3.1136	2.6872	0.2147	0.0021	0.0581	3.5123
419	3.1368	2.6896	0.2446	0.0023	0.0675	3.5321
420	3.1584	2.6712	0.2812	0.0023	0.0796	3.5254
421	3.1384	2.6536	0.3179	0.0024	0.0918	3.5187
422	3.1208	2.5952	0.4045	0.0027	0.1282	3.4768
423	3.0992	2.5584	0.4587	0.0035	0.1525	3.4447
424	3.0784	2.5208	0.5133	0.0043	0.1768	3.4123
425	3.076	2.5008	0.5834	0.0028	0.213	3.4007
426	3.0744	2.4816	0.6538	0.0012	0.2493	3.389
427	3.0744	2.4616	0.7313	0.003	0.2941	3.383
428	3.0752	2.4424	0.8092	0.0048	0.3391	3.3769
429	3.112	2.452	0.9097	0.0035	0.4028	3.4084
430	3.1488	2.4616	1.0106	0.0022	0.4668	3.4401
431	3.1728	2.4592	1.1179	0.0029	0.5428	3.4558
432	3.1976	2.4568	1.2257	0.0035	0.6191	3.4715
433	3.2344	2.468	1.3622	0.0041	0.7236	3.5046
434	3.272	2.4792	1.4993	0.0029	0.8287	3.5378
435	3.3464	2.4952	1.777	0.0017	1.0741	3.5978
436	3.4432	2.5496	1.9632	0.003	1.2485	3.6923
437	3.5408	2.6032	2.1503	0.0042	1.4237	3.7873
438	3.5912	2.62	2.3514	0.0025	1.6329	3.8301
439	3.6416	2.636	2.5534	0.0008	1.8431	3.873
440	3.7032	2.664	2.7878	0.0024	2.1062	3.9323
441	3.7648	2.6912	3.0231	0.004	2.3704	3.9919
442	3.8112	2.7056	3.2493	0.0054	2.649	4.0297
443	3.8584	2.7192	3.4766	0.0028	2.9289	4.0676
444	3.9536	2.7688	3.7066	0.0033	3.2221	4.162
445	4.0488	2.8184	3.9377	0.0037	3.5165	4.2567
446	4.1104	2.8256	4.2009	0.0034	3.9225	4.3052
447	4.1704	2.8464	4.3149	0.0029	4.0943	4.3603
448	4.2304	2.868	4.4295	0.0024	4.2668	4.4155
449	4.2656	2.8768	4.4616	0.0033	4.3019	4.4427
450	4.3008	2.8784	4.427	0.0043	4.3371	4.47
451	4.368	2.9032	4.363	0.0031	4.2851	4.5299
452	4.436	2.928	4.2986	0.0019	4.2329	4.5899
453	4.4608	2.952	4.135	0.0029	4.0614	4.608
454	4.4856	2.924	3.9706	0.004	3.8892	4.6261
455	4.524	2.9296	3.7774	0.0026	3.6748	4.655
456	4.5632	2.9344	3.5834	0.0013	3.4594	4.6841
457	4.6016	2.9392	3.3689	0.0027	3.2195	4.7129
458	4.6392	2.944	3.1535	0.0042	2.9785	4.7418
459	4.628	2.8984	2.6743	0.0026	2.467	4.7119
460	4.6336	2.8816	2.4768	0.0024	2.2643	4.7088
461	4.6392	2.8656	2.2785	0.0022	2.0608	4.7058
462	4.6584	2.8608	2.1217	0.0028	1.9058	4.7153
463	4.6784	2.8552	1.9641	0.0033	1.7502	4.7248
464	4.6992	2.8472	1.8317	0.0028	1.6212	4.7379
465	4.72	2.8392	1.6986	0.0022	1.4915	4.7511
466	4.72	2.8192	1.5793	0.0032	1.3756	4.737
467	4.72	2.7992	1.4594	0.004	1.2591	4.7229
468	4.7384	2.792	1.3634	0.0031	1.1608	4.7313
469	4.7568	2.7848	1.267	0.0021	1.062	4.7398
470	4.7192	2.7264	1.0731	0.0041	0.8655	4.6734
471	4.7608	2.7328	1.0015	0.005	0.7895	4.702
472	4.8024	2.74	0.9296	0.0032	0.7131	4.7307
473	4.8248	2.7352	0.8651	0.0028	0.6455	4.744
474	4.848	2.7312	0.8003	0.0024	0.5777	4.7572
475	4.8976	2.7416	0.75	0.0033	0.5257	4.7941
476	4.9472	2.7528	0.6995	0.0042	0.4735	4.8312
477	4.9632	2.7448	0.6573	0.0028	0.4322	4.8447
478	4.9784	2.7376	0.615	0.0013	0.3907	4.848
479	4.9944	2.7312	0.5855	0.0028	0.3576	4.8582
480	5.0096	2.7248	0.5559	0.0042	0.3243	4.8684
481	4.9192	2.644	0.5023	0.0023	0.2699	4.7677
482	4.9248	2.6328	0.4847	0.003	0.248	4.7696
483	4.9304	2.6216	0.4671	0.0036	0.226	4.7715
484	4.92	2.6024	0.4566	0.0032	0.207	4.7622
485	4.9104	2.5832	0.446	0.0028	0.188	4.7528
486	4.9192	2.5736	0.4394	0.0022	0.1734	4.7551
487	4.9272	2.5632	0.4328	0.0017	0.1589	4.7574
488	4.924	2.5472	0.43	0.0024	0.1434	4.7469
489	4.92	2.5312	0.4271	0.0032	0.1278	4.7363
490	4.9456	2.5152	0.4327	0.0016	0.1072	4.7449
491	4.984	2.5224	0.4391	0.0029	0.0978	4.774
492	5.0216	2.5296	0.4454	0.0041	0.0884	4.8032
493	5.0568	2.536	0.462	0.0032	0.0807	4.8297
494	5.0928	2.5384	0.4786	0.0022	0.073	4.8563
495	5.0896	2.5264	0.4946	0.0029	0.0674	4.8467
496	5.0864	2.5144	0.5106	0.0036	0.0617	4.8369
497	5.1024	2.5104	0.5359	0.0028	0.057	4.842
498	5.1192	2.5064	0.5612	0.0019	0.0523	4.8471
499	5.1368	2.5048	0.5892	0.002	0.0491	4.8546
500	5.1544	2.5024	0.6174	0.002	0.046	4.8621
501	5.1096	2.46	0.6715	0.0036	0.0388	4.7939
502	5.1136	2.4528	0.7048	0.0026	0.0356	4.7892
503	5.1168	2.4448	0.7384	0.0016	0.0324	4.7844
504	5.148	2.4512	0.7759	0.0026	0.0299	4.8037
505	5.1792	2.4568	0.8136	0.0037	0.0273	4.8231
506	5.2064	2.4648	0.8539	0.0029	0.0269	4.8439
507	5.2344	2.4736	0.8944	0.0021	0.0266	4.8646
508	5.244	2.472	0.9304	0.0027	0.0237	4.8681
509	5.2544	2.4704	0.9666	0.0033	0.0208	4.8716
510	5.184	2.4304	1.0351	0.0025	0.0192	4.8005
511	5.1736	2.4232	1.075	0.0023	0.0183	4.7865
512	5.1632	2.416	1.1151	0.0021	0.0175	4.7725
513	5.1608	2.4136	1.1543	0.0029	0.0164	4.7645
514	5.1584	2.4112	1.1936	0.0037	0.0153	4.7565
515	5.1488	2.4064	1.2283	0.0027	0.0147	4.7415
516	5.1384	2.4016	1.2631	0.0016	0.0141	4.7265
517	5.152	2.4088	1.2994	0.0028	0.013	4.7346
518	5.1656	2.416	1.3358	0.004	0.0119	4.7427
519	5.144	2.4072	1.3854	0.0018	0.0117	4.7048
520	5.1752	2.424	1.4182	0.003	0.0113	4.7234
521	5.2064	2.44	1.4511	0.0042	0.0109	4.7421
522	5.2408	2.4584	1.4792	0.0033	0.0097	4.7665
523	5.2752	2.4776	1.5073	0.0023	0.0085	4.791
524	5.3304	2.5048	1.5341	0.0022	0.0087	4.8332
525	5.3848	2.532	1.561	0.002	0.009	4.8754
526	5.4072	2.5448	1.5841	0.0033	0.0079	4.8847
527	5.4296	2.5584	1.6071	0.0046	0.0068	4.894
528	5.4608	2.572	1.6432	0.0019	0.0102	4.9007
529	5.4752	2.5792	1.6618	0.0033	0.0127	4.9089
530	5.4896	2.5872	1.6805	0.0048	0.0078	4.917
531	5.524	2.6032	1.702	0.0034	0.0087	4.9414
532	5.5592	2.6192	1.7235	0.0021	0.0096	4.9659
533	5.576	2.6256	1.7376	0.0035	0.0089	4.981
534	5.592	2.6312	1.7518	0.0049	0.0082	4.9787
535	5.5776	2.6208	1.7749	0.0027	0.0059	4.9582
536	5.5768	2.6192	1.7857	0.0025	0.0055	4.9526
537	5.5768	2.6168	1.7964	0.0023	0.005	4.947
538	5.6	2.624	1.8102	0.0035	0.0053	4.9603
539	5.6232	2.6312	1.824	0.0047	0.0057	4.9736
540	5.6472	2.628	1.8321	0.0033	0.0054	4.9711
541	5.6312	2.6256	1.8403	0.0019	0.0051	4.9685
542	5.6488	2.6296	1.8525	0.0037	0.0049	4.9787
543	5.6664	2.6344	1.8648	0.0056	0.0047	4.9888
544	5.64	2.6128	1.8666	0.004	0.0045	4.9495
545	5.6664	2.62	1.8749	0.0048	0.0051	4.9657
546	5.6928	2.628	1.8831	0.0056	0.0057	4.9819
547	5.7168	2.6336	1.8924	0.0045	0.0047	4.9981
548	5.7416	2.6392	1.9017	0.0034	0.0037	5.0143
549	5.7664	2.636	1.9077	0.0029	0.004	5.0137
550	5.7488	2.6328	1.9061	0.0024	0.0044	5.0131
551	5.7128	2.6024	1.8973	0.0046	0.0055	4.9653
552	5.7224	2.5976	1.9037	0.006	0.0047	4.9657
553	5.7312	2.592	1.9101	0.0034	0.004	4.9661
554	5.736	2.5872	1.9146	0.0044	0.0036	4.9618
555	5.7408	2.5816	1.919	0.0054	0.0032	4.9575
556	5.7336	2.5696	1.9191	0.0034	0.0032	4.9448
557	5.7272	2.5584	1.9192	0.0015	0.0031	4.932
558	5.7112	2.528	1.9152	0.0054	0.0038	4.8964
559	5.7	2.512	1.9148	0.0076	0.003	4.8793
560	5.688	2.4968	1.9145	0.0032	0.0022	4.8621
561	5.6936	2.4848	1.9153	0.0038	0.0024	4.8536
562	5.6992	2.4736	1.9162	0.0045	0.0027	4.845
563	5.6984	2.46	1.9147	0.0046	0.0023	4.8312
564	5.6976	2.4464	1.9132	0.0048	0.0019	4.8173
565	5.6968	2.4168	1.9092	0.003	0.0025	4.7834
566	5.6936	2.4024	1.9044	0.0046	0.0032	4.7714
567	5.6904	2.3888	1.8997	0.0062	0.0039	4.7593
568	5.7064	2.3784	1.9023	0.0048	0.0034	4.7573
569	5.7224	2.3688	1.905	0.0035	0.0029	4.7552
570	5.7224	2.356	1.899	0.0047	0.0024	4.7426
571	5.7224	2.344	1.893	0.006	0.0019	4.7299
572	5.7184	2.3136	1.8847	0.0045	0.0007	4.7138
573	5.7304	2.3032	1.8797	0.0045	0.0021	4.7125
574	5.7416	2.292	1.8747	0.0046	0.0035	4.7112
575	5.7696	2.2904	1.874	0.0052	0.0026	4.734
576	5.7968	2.2888	1.8732	0.0058	0.0018	4.7569
577	5.8224	2.2856	1.8689	0.0047	0.003	4.7762
578	5.8472	2.2832	1.8645	0.0036	0.0043	4.7956
579	5.844	2.26	1.8428	0.007	0.0007	4.8018
580	5.8528	2.2528	1.8375	0.0101	0.0017	4.8118
581	5.8608	2.2456	1.8322	0.0039	0.0026	4.8219
582	5.8736	2.24	1.8259	0.0056	0.0016	4.8345
583	5.8872	2.2352	1.8197	0.0073	0.0006	4.8472
584	5.8936	2.2288	1.8161	0.0077	0.0014	4.8509
585	5.9008	2.2224	1.8126	0.0068	0.0023	4.8545
586	5.8672	2.1904	1.7854	0.0082	0.0035	4.8193
587	5.8712	2.184	1.7787	0.01	0.0021	4.8186
588	5.8752	2.1768	1.772	0.0118	0.0007	4.8179
589	5.8728	2.1656	1.7631	0.0107	0.0009	4.8064
590	5.8704	2.1544	1.7542	0.0096	0.0011	4.7948
591	5.8416	2.1304	1.7246	0.0147	0.0035	4.763
592	5.8552	2.128	1.7173	0.015	0.0045	4.7669
593	5.8688	2.1256	1.71	0.0144	0.0055	4.7708
594	5.8912	2.1264	1.6987	0.0169	0.0038	4.7886
595	5.9128	2.1264	1.6872	0.0194	0.0022	4.8065
596	5.9248	2.1256	1.6767	0.0205	0.0018	4.816
597	5.936	2.124	1.6661	0.0215	0.0014	4.8255
598	5.9488	2.1152	1.6361	0.0253	0.001	4.8345
599	5.9592	2.112	1.6227	0.0291	0.002	4.8461
600	5.968	2.108	1.6092	0.033	0.0031	4.8576
601	5.98	2.1056	1.5972	0.0342	0.0032	4.869
602	5.9912	2.1032	1.5852	0.0355	0.0033	4.8804
603	5.976	2.0832	1.5495	0.047	0.0026	4.8737
604	5.984	2.0792	1.5389	0.0496	0.0025	4.8797
605	5.9928	2.0752	1.5281	0.0521	0.0023	4.8857
606	5.9976	2.0688	1.513	0.0597	0.0019	4.8909
607	6.0016	2.0616	1.4979	0.0674	0.0015	4.896
608	6.0056	2.0552	1.4856	0.0738	0.0017	4.9008
609	6.0104	2.048	1.4732	0.0803	0.0018	4.9055
610	5.9832	2.0192	1.4368	0.0953	0.0016	4.8818
611	5.9792	2.0096	1.4228	0.1074	0.0015	4.88
612	5.976	2.0008	1.4088	0.1197	0.0014	4.8783
613	5.9784	1.9936	1.3948	0.1299	0.0029	4.88
614	5.9808	1.9856	1.3808	0.1401	0.0043	4.8817
615	5.9704	1.964	1.3457	0.1731	0.0014	4.8719
616	5.9704	1.9576	1.3316	0.1896	0.0033	4.8692
617	5.9712	1.9504	1.3173	0.2061	0.0052	4.8665
618	5.9816	1.9448	1.301	0.2286	0.0041	4.8699
619	5.992	1.9384	1.2846	0.2511	0.0029	4.8733
620	5.9584	1.9192	1.2536	0.3005	0.0023	4.8471
621	5.9624	1.9128	1.2376	0.3299	0.0015	4.8393
622	5.9664	1.9064	1.2215	0.3593	0.0008	4.8314
623	5.964	1.8992	1.2079	0.3961	0.002	4.8217
624	5.9624	1.8928	1.1943	0.433	0.0033	4.8119
625	5.9368	1.8736	1.1593	0.5091	0.0032	4.7711
626	5.936	1.8688	1.1444	0.5581	0.0022	4.7685
627	5.9344	1.864	1.1295	0.6072	0.0012	4.7659
628	5.9352	1.8592	1.1158	0.6613	0.0021	4.7646
629	5.936	1.8544	1.102	0.7157	0.003	4.7633
630	5.9408	1.8464	1.0662	0.8454	0.0058	4.7722
631	5.9584	1.8464	1.0542	0.9199	0.0042	4.7908
632	5.976	1.8472	1.0423	0.9947	0.0026	4.8094
633	5.9976	1.848	1.0273	1.0829	0.002	4.8333
634	6.02	1.8488	1.0122	1.1714	0.0014	4.8572
635	6.04	1.8456	0.9822	1.3751	0.0041	4.8936
636	6.0632	1.8464	0.9702	1.4922	0.0053	4.9189
637	6.0856	1.8472	0.9582	1.6097	0.003	4.9443
638	6.1024	1.8448	0.9437	1.7488	0.0019	4.9606
639	6.12	1.8416	0.9292	1.8883	0.0009	4.9769
640	6.124	1.8304	0.9066	2.194	0.0042	4.9908
641	6.1256	1.8248	0.8911	2.3701	0.0052	4.9924
642	6.1272	1.8192	0.8755	2.5467	0.0031	4.9939
643	6.128	1.8112	0.8656	2.7346	0.0015	4.9971
644	6.128	1.8032	0.8556	2.923	0.0008	5.0003
645	6.1192	1.784	0.8261	3.3036	0.0015	4.9847
646	6.1216	1.7768	0.8139	3.491	0.0024	4.9849
647	6.124	1.7696	0.8017	3.679	0.0034	4.9851
648	6.1208	1.7616	0.7902	3.8385	0.0034	4.9765
649	6.1176	1.7528	0.7787	3.9985	0.0035	4.9679
650	6.0728	1.728	0.7532	4.2143	0.0034	4.9402
651	6.0632	1.72	0.743	4.2564	0.0022	4.9314
652	6.0536	1.7112	0.7327	4.2985	0.0009	4.9227
653	6.0568	1.7056	0.7197	4.2651	0.0006	4.9305
654	6.0608	1.7	0.7066	4.2316	0.0004	4.9383
655	6.0728	1.692	0.6883	4.001	0.0016	4.9604
656	6.088	1.6896	0.6752	3.8251	0.0016	4.975
657	6.1032	1.6872	0.6622	3.6487	0.0031	4.9895
658	6.1296	1.68	0.6396	3.1949	0.0005	5.0208
659	6.1536	1.6784	0.6317	2.9463	0.002	5.0391
660	6.1776	1.6776	0.6238	2.697	0.0036	5.0575
661	6.2128	1.68	0.6117	2.452	0.0048	5.0895
662	6.2472	1.6824	0.5994	2.2062	0.0025	5.1216
663	6.2968	1.684	0.5848	1.7527	0.0043	5.171
664	6.3136	1.6824	0.5713	1.5619	0.0058	5.188
665	6.3312	1.6808	0.5577	1.3705	0.0027	5.2051
666	6.34	1.6768	0.5508	1.2151	0.0014	5.2149
667	6.3496	1.6728	0.5438	1.0593	0.0008	5.2246
668	6.3592	1.668	0.5209	0.8146	0.0015	5.2346
669	6.3648	1.664	0.5135	0.7206	0.0023	5.2427
670	6.3704	1.6608	0.5062	0.6263	0.0008	5.2501
671	6.372	1.6512	0.4859	0.4758	0.006	5.2452
672	6.3712	1.6472	0.4768	0.422	0.0103	5.2469
673	6.3696	1.6432	0.4676	0.368	0.0018	5.2485
674	6.3656	1.6416	0.4617	0.3226	0.0034	5.2451
675	6.3624	1.6392	0.4557	0.2771	0.0051	5.2416
676	6.3608	1.632	0.434	0.2153	0.0045	5.2285
677	6.3464	1.6272	0.4277	0.1902	0.0022	5.214
678	6.3328	1.6232	0.4214	0.165	0.001	5.1995
679	6.2904	1.6128	0.4031	0.1275	0.0019	5.1464
680	6.2384	1.6016	0.3964	0.1154	0.0025	5.0897
681	6.1856	1.5904	0.3896	0.1032	0.0013	5.0328
682	6.128	1.5792	0.3834	0.091	0.0007	4.9641
683	6.0696	1.568	0.3771	0.0788	0	4.895
684	5.96	1.5504	0.3643	0.0675	0.0014	4.7714
685	5.9128	1.5488	0.3584	0.0607	0.0014	4.7124
686	5.8656	1.5472	0.3525	0.054	0.0027	4.6533
687	5.8096	1.5592	0.3376	0.0481	0.0035	4.5814
688	5.788	1.5728	0.3352	0.0423	0.0025	4.5572
689	5.7664	1.5856	0.3327	0.0365	0.0014	4.5328
690	5.764	1.6072	0.3262	0.033	0.0023	4.5259
691	5.7624	1.6288	0.3196	0.0294	0.0032	4.5189
692	5.8104	1.7	0.3058	0.0297	0.0034	4.5691
693	5.8456	1.74	0.3009	0.0252	0.0035	4.6043
694	5.8808	1.78	0.296	0.0207	0.0034	4.6395
695	5.9536	1.8736	0.2831	0.0232	0.0042	4.7303
696	5.98	1.9224	0.2801	0.0204	0.0055	4.7631
697	6.0064	1.9712	0.277	0.0176	0.0067	4.796
698	6.032	2.0232	0.2687	0.0174	0.006	4.8263
699	6.0584	2.0752	0.2604	0.0171	0.0053	4.8567
700	6.084	2.1792	0.2587	0.0151	0.0022	4.8981
701	6.1056	2.2352	0.2513	0.0149	0.0032	4.9194
702	6.1272	2.2912	0.2439	0.0146	0.0043	4.9408
703	6.1296	2.4032	0.2342	0.0169	0.0026	4.969
704	6.1432	2.4624	0.2339	0.0131	0.0024	4.9791
705	6.156	2.5208	0.2336	0.0092	0.0022	4.9891
706	6.1584	2.6312	0.2188	0.0172	0.0024	5.0107
707	6.1576	2.6912	0.2185	0.0241	0.0024	5.0104
708	6.1568	2.7512	0.2183	0.0103	0.0025	5.01
709	6.132	2.8512	0.2033	0.0132	0.0015	4.9882
710	6.1016	2.8968	0.2006	0.0149	0.0019	4.9509
711	6.0712	2.9424	0.1979	0.0116	0.0024	4.9136
712	6.0232	2.9776	0.1938	0.0098	0.0041	4.8589
713	5.9744	3.0128	0.1897	0.008	0.0059	4.804
714	5.8664	3.0888	0.1854	0.0127	0.0042	4.6889
715	5.8088	3.12	0.1828	0.0092	0.0046	4.6189
716	5.7512	3.1504	0.1801	0.0056	0.005	4.5486
717	5.672	3.2344	0.1712	0.0115	0.0022	4.4601
718	5.624	3.276	0.1709	0.0173	0.0022	4.4037
719	5.5752	3.3168	0.1705	0.0058	0.0043	4.347
720	5.5248	3.4208	0.1615	0.0124	0.0006	4.2856
721	5.4976	3.4752	0.1598	0.0151	0.0005	4.2562
722	5.4696	3.5304	0.1581	0.0098	0.0003	4.2267
723	5.4776	3.6688	0.1548	0.009	0.0108	4.222
724	5.4832	3.7432	0.1519	0.0129	0.0181	4.2321
725	5.4888	3.8176	0.1491	0.0167	0.0036	4.2422
726	5.5488	4	0.1452	0.0081	0.0019	4.2917
727	5.572	4.084	0.1398	0.0102	0.0019	4.3279
728	5.5952	4.168	0.1343	0.0124	0.0038	4.3641
729	5.6672	4.3624	0.1368	0.0101	0.0081	4.4384
730	5.6968	4.452	0.1331	0.0121	0.0053	4.4805
731	5.7272	4.5416	0.1294	0.0142	0.0026	4.5228
732	5.7664	4.6352	0.1322	0.0129	0.0017	4.572
733	5.8056	4.7288	0.135	0.0115	0.0007	4.6213
734	5.8736	4.9056	0.1218	0.0096	0.0055	4.7171
735	5.9048	4.9912	0.1226	0.0114	0.0062	4.7652
736	5.9368	5.0776	0.1234	0.0131	0.0048	4.8133
737	5.9792	5.2288	0.1183	0.0092	0.0029	4.88
738	6.0152	5.3056	0.1167	0.0141	0.0018	4.9247
739	6.0512	5.3832	0.1151	0.0189	0.0007	4.9696
740	6.0688	5.5048	0.1201	0.011	0.004	5.01
741	6.0848	5.5648	0.1156	0.0135	0.0072	5.0388
742	6.1008	5.6256	0.1112	0.0161	0.001	5.0678
743	6.1136	5.7216	0.1137	0.0119	0.0035	5.0752
744	6.1232	5.7696	0.1087	0.0122	0.0035	5.0904
745	6.1288	5.8168	0.1037	0.0125	0.0071	5.1057
746	6.1272	5.8864	0.0972	0.0162	0.0029	5.1152
747	6.1144	5.9136	0.1008	0.0117	0.0043	5.1057
748	6.1016	5.94	0.1043	0.0072	0.0058	5.0962
749	6.0744	5.9544	0.0917	0.0195	0.0027	5.0741
750	6.028	5.94	0.0955	0.0279	0.004	5.0294
751	5.9808	5.9256	0.0992	0.0113	0.0054	4.9845
752	5.8456	5.8232	0.0872	0.0161	0.0062	4.8508
753	5.7344	5.7352	0.0908	0.0198	0.004	4.7468
754	5.6224	5.6472	0.0943	0.0124	0.0018	4.6426
755	5.3528	5.3904	0.0882	0.0122	0.0044	4.3665
756	5.196	5.236	0.0877	0.0143	0.0064	4.207
757	5.04	5.0816	0.0872	0.0163	0.0084	4.0471
758	4.7224	4.7864	0.0907	0.0114	0.0017	3.723
759	4.5992	4.6704	0.0874	0.016	0.0013	3.6013
760	4.476	4.5536	0.0841	0.0205	0.001	3.4793
761						0.4104
762						0.4141
763						0.4175
764						0.4199
765						0.4223
766						0.4229
767						0.4242
768						0.4255
769						0.4263
770						0.4255
771						0.4247
772						0.4228
773						0.4191
774						0.4154
775						0.4042
776						0.3956
777						0.3869
778						0.3639
779						0.3506
780						0.3373
781						0.3103
782						0.3001
783						0.2899

[truncated: 5 more sheets: SF4, SF5A, SF5B, SF6, SF7]
